# Supplementary material for: Field study examining the mucosal microbiome in equine glandular gastric disease
Source: PLoS One. 2023 Dec 7;18(12):e0295697. doi: 10.1371/journal.pone.0295697 (PMC10703338; doi:10.1371/journal.pone.0295697)
Supplement: S1 File — File containing the diet and management factors for each subject. (XLSX) [file pone.0295697.s002.xlsx]

## Sheet: ManagementFactors
HorseID	BarnID	Discipline	EGGDscore (4-point scale)	ESGDscore (4-point scale)	Gender	Age (years)	Age_Dichot5yr (0: < 5 years; 1: > or = 5 years)	Breed_all	Breed_TBorNot	YearsShowing	YearsShowing_Dichot2.5 (0: <2.5 years; 1: > or = 2.5 years)	TimeAtBarn (years)	TimeAtBarn_Dichot1year (0: <1 year; 1: > or = 1 year)	UlcerSusp	InWork_YN	ExerciseFrequency (days per week)	ExerciseFreq_Dichot5dpw (0: <5 days; 1: > or = 5 days)	Exercise duration (minutes)	ExerciseMinPerWeek	ExerExp_Dichot180mpw (0: <180mpw; 1: > or = 180 mpw)	Hay_YN	HayType_Groups	Grain_YN	GrainType_Groups	SF or No SF (1=yes; 0=no)	Grain Frequency	UlcerPrevent_YN	OtherMeds_YN	Housing	Stall_NotStalled	TurnOut_YN	TurnOutFreq	AvgTurnoutTime	HowTurnedOut	HayProvidedTurnout
1	A	Showing	0	2		-	-	-	-	-	-	-	-	-	-	-	-	-	-	-	-	-	-	-	-	-	-	-	-	-	-	-	-	-	-
2	A	Showing	2	0	gelding	11	1	TB	TB	-	-	3	1	no	yes	5	1	45 min	225	1	yes	grass	yes	pellets	0	2x day	-	-	stall	stall	yes	daily	12 hours	with oth	yes
4	A	Showing	2	3	gelding	4	0	TB	TB	-	-	0.0384615	0	-	-	-	-	-	-	-	yes	grass	yes	sweet feed	1	2x day	no	no	stall	stall	yes	daily	4-8 hours	individu	yes
5	A	Showing	0	2	mare	4	0	TB	TB	-	-	0.5	0	yes	yes	3	0	30 min	90	0	yes	grass	yes	pellets	0	-	no	no	pasture	not stal	yes	daily	24 hours	with oth	yes
6	A	Showing	2	2	gelding	4	0	TB	TB	-	-	0.5	0	-	-	-	-	-	-	-	yes	grass	yes	pellets	0	2x/day	no	no	stall	stall	yes	daily	12 hours	with oth	yes
9	B	Showing	2	0	mare	6	1	American	nonTB	1.5	0	1.75	1	no	yes	5	1	30-60	225	1	yes	alf+grass	yes	pellets	0	2-3x day	yes	no	stall	stall	yes	daily	8 hours	with oth	yes
10	B	Showing	3	1	gelding	17	1	Paint	nonTB	2.5	1	2	1	no	no	-	-	-	-	-	yes	grass	yes	pellets	0	2x/day	yes	no	stall	stall	yes	daily	>8 hours	individu	yes
12	B	Showing	0	0	mare	20	1	Trakehne	nonTB	-	-	4	1	yes	yes	1	0	30-45	38	0	yes	alf+grass	yes	pellets	0	2x day		no	stall	stall	yes	2-3 days	8 hours	with oth	yes
14	C	Racing	0	2	gelding	4	0	TB	TB	2.5	1	0.833333	0	no	yes	-	-	20 min	-	-	yes	alf+grass	yes	oats,sweet feed	1	>3x/day	no	no	stall	stall	yes	2-3 days	1-4 hours	individu	no
15	C	Racing	0	0	mare	3	0	TB	TB	1	0	1.5	1	no	yes	4	0	15 min	60	0	yes	alf+grass	yes	oats,sweet feed	1	>3x/day	yes	no	stall	stall	yes	2-3 days	1-4 hours	individu	no
16	C	Racing	0	2	mare	2	0	TB	TB	1	0	1	1	yes	yes	5	1	15 min	75	0	yes	alf+grass	yes	oats,sweet feed	1	3x per day	yes	yes	stall	stall	no	-	-	-	-
17	D	Racing	0	2	mare	2	0	TB	TB	-	-	0.291667	0	no	yes	6	1	30 min	180	1	yes	alfalfa	yes	sweet feed	1	3x per day	no	no	drylot/p	not stal	yes	daily	1-4 hours	individu	yes
18	D	Racing	0	2	gelding	2	0	TB	TB	-	-	1.5	1	no	yes	6	1	30 min	180	1	yes	alfalfa	yes	sweet feed	1	3x per day	-	-	-	-	no	-	-	-	-
19	D	Racing	2	2	stallion	3	0	TB	TB	-	-	0.25	0	no	yes	6	1	30 min	180	1	yes	alfalfa	yes	sweet feed	1	3x/day	no	no	drylot/p	not stal	yes	daily	1-4 hours	individu	yes
20	D	Racing	2	4	mare	4	0	TB	TB	-	-	0.0833333	0	-	no	-	-	-	-	-	yes	alfalfa	yes	sweet feed	1	3x per day	no	no	stall	stall	yes	-	-	individu	yes
21	D	Racing	2	2	mare	2	0	TB	TB	-	-	0.333333	0	no	yes	6	1	30 min	180	1	yes	alfalfa	yes	sweet feed	1	3x/day	-	-	drylot/p	not stal	yes	daily	1-4 hours	individu	yes
22	E	Racing	0	2	gelding	6	1	TB	TB	4	1	2	1	no	yes	6	1	10 min	60	0	yes	alf+grass	yes	sweet feed	1	3x per day	no	no	stall	stall	no	-	-	-	-
23	E	Racing	0	3	mare	2	0	TB	TB	1	0	-	-	yes	yes	7	1	1 hour	420	1	-	-	yes	sweet feed	1	2-3x day	no	no	stall	stall	no	-	-	-	-
24	E	Racing	0	4	gelding	6	1	TB	TB	3	1	0.5	0	no	yes	6	1	10 min	60	0	yes	alf+grass	yes	sweet feed	1	3x/day	no	no	stall	stall	no	-	-	-	-
26	E	Racing	0	3	stallion	4	0	TB	TB	2	0	2	1	no	yes	6	1	10 min	60	0	yes	alf+grass	yes	sweet feed	1	3x per day	no	-	stall	stall	no	-	-	-	-
27	F	Racing	2	2	gelding	2	0	TB	TB	1	0	1	1	no	yes	6	1	35 min + 45 min	240	1	yes	alf+grass	yes	oats,sweet feed	1	2-3x/day	no	no	stall	stall	no	-	-	-	-
28	F	Racing	2	3	mare	6	1	TB	TB	4	1	4	1	no	yes	6	1	30-45 min	228	1	yes	alf+grass	yes	oats,sweet feed	1	2x day	-	no	stall	stall	no	-	-	-	-
31	G	Showing	0	2	mare	10	1	TB	TB	0	0	3	1	yes	yes	2	0	30 min	60	0	no	no	yes	sweet feed,pellets	1	2x/day	no	no	pasture	not stal	yes	daily	24 hours	with oth	no
32	G	Showing	0	-	gelding	4	0	TB	TB	0	0	1	1	yes	yes	-	-	40 min	-	-	yes	alfalfa	yes	pellets	0	2x/day	no	no	pasture	not stal	yes	daily	24 hours	individu	yes
33	G	Showing	0	1	-	-	-	-	-	-	-	-	-	-	-	-	-	-	-	-	-	-	-	-	-	-	-	-	-	-	-	-	-	-	-
34	G	Showing	0	0	gelding	-	-	TB	TB	3	1	1	1	no	yes	4	0	45 min	180	1	no	no	yes	pellets	0	2x/day	no	no	pasture	not stal	yes	daily	24 hours	with oth	no
35	G	Showing	0	0	gelding	17	1	Hanoveri	nonTB	10	1	2	1	yes	yes	5	1	60 min	300	1	no	no	yes	pellets	0	2-3x/day	no	no	pasture	not stal	yes	daily	24 hours	with oth	no
36	H	Showing	2	2	mare	5	1	WB	nonTB	-	-	0.333333	0	yes	yes	5	1	30-45 min	190	1	no	no	yes	pellets	0	2x/day	yes	yes	pasture	not stal	yes	-	-	with oth	no
37	H	Showing	0	2	gelding	19	1	TB	TB	-	-	0.333333	0	yes	yes	3	0	45 min	135	0	no	no	yes	pellets	0	2x/day	no	no	pasture	not stal	yes	daily	24 hours	with oth	no
38	H	Showing	0	2	mare	7	1	TB	TB	-	-	0.115385	0	-	yes	4	0	45 min	180	1	no	no	yes	pellets	0	2x/day	no	no	-	-	yes	-	-	with oth	no
39	J	Showing	3	2	gelding	5	1	Hanoveri	nonTB	-	-	5	1	yes	yes	4	0	30 min	120	0	yes	grass	yes	pellets	0	2-3x/day	no	no	stall	stall	yes	daily	>8 hours	individu	no
40	J	Showing	0	1	gelding	14	1	TB	TB	10	1	11	1	yes	yes	3	0	30-45 min	114	0	yes	grass	yes	pellets	0	2.3x/day	no	no	stall	stall	yes	daily	>8 hours	with oth	-
41	J	Showing	2	0	mare	12	1	TB	TB	-	-	0.5	0	no	yes	5	1	30-60 min	225	1	yes	grass	yes	pellets	0	2x/day	no	no	stall/pa	stall?	yes	daily	>8 hours	with oth	no
42	J	Showing	2	2	gelding	13	1	Hanoveri	nonTB	9	1	3	1	yes	yes	5	1	45 min	225	1	yes	grass	yes	pellets	0	-	no	no	stall	stall	yes	daily	>8 hours	individu	no
43	J	Showing	2	1	gelding	14	1	Paint	nonTB	10	1	4	1	no	yes	4	0	30-45 min	152	0	-	-	yes	pellets	0	-	no	no	stall	stall	yes	daily	4-8 hours	individu	no
44	J	Showing	0	1	gelding	8	1	WB	nonTB	4	1	2	1	yes	yes	5	1	45 min	225	1	yes	grass	yes	pellets	0	2-3x/day	no	no	stall	stall	yes	daily	>8 hours	with oth	no
45	J	Showing	3	0	mare	13	1	WB	nonTB	9	1	2	1	no	yes	5	1	45 min	225	1	yes	grass	yes	pellets	0	2-3x/day	no	no	stall	stall	yes	daily	>8 hours	with oth	no
46	J	Showing	0	2	gelding	8	1	WB	nonTB	4	1	1	1	yes	yes	5	1	45 min	225	1	yes	grass	yes	pellets	0	2-3x/day	no	no	stall	stall	yes	daily	>8 hours	individu	no
48	G	Showing	3	0	gelding	5	1	TB	TB	-	-	0.0384615	0	yes	yes	5	1	45-60 min	265	1	yes	alf+grass	no	no	-	-	yes	yes	stall	stall	yes	daily	4-8 hours	with oth	yes
49	G	Showing	2	2	gelding	12	1	TB	TB	8	1	1	1	no	yes	4	0	60 min	240	1	yes	grass	yes	pellets	0	2x/day	no	no	stall	stall	yes	daily	4-8 hours	with oth	yes
50	G	Showing	2	0	gelding	9	1	Connemar	nonTB	5	1	3	1	no	yes	4	0	45 min	180	1	yes	grass	yes	pellets	0	2-3x/day (2x/day)	no	no	stall	stall	yes	daily	>8 hours	with oth	yes
51	G	Showing	2	0	gelding	11	1	TB	TB	5	1	5	1	no	yes	3	0	30 min	90	0	yes	grass	yes	pellets	0	2-3x/day	no	no	stall	stall	yes	daily	>8 hours	with oth	yes
53	K	Racing	0	3	mare	4	0	QH	nonTB	2	0	1	1	yes	yes	2	0	10 min	20	0	yes	alf+grass	yes	sweet feed	1	>3x/day	yes	no	stall	stall	no	-	-	-	-
54	K	Racing	2	0	stallion	1	0	QH	nonTB	-	-	0.25	0	-	yes	4	0	10 min	40	0	yes	alf+grass	yes	sweet feed	1	2-3x/day	no	no	stall	stall	no	-	-	-	-
55	G	Showing	2	0	gelding	18	1	Holstein	nonTB	2	0	5	1	yes	yes	2	0	30 min	60	0	yes	grass	yes	pellets	0	2-3x day	no	yes	stall/pa	stall	yes	daily	>8 hours	with oth	yes
56	D	Racing	0	3	mare	2	0	TB	TB	-	-	2	1	-	yes	6	1	30 min	180	1	yes	alfalfa	yes	sweet feed	1	3x/day	no	no	stall	stall	yes	weekly	4-5 hours	individu	-
58	D	Racing	2	0	gelding	4	0	TB	TB	-	-	-	-	-	no	-	-	-	-	-	yes	alfalfa	yes	sweet feed	1	3x/day	no	no	stall	stall	yes	-	2-4 hours	individu	yes
59	G	Showing	2	0	gelding	6	1	Irish Sp	nonTB	2	0	0.333333	0	no	yes	5	1	40-60 min	250	1	yes	grass	yes	pellets	0	2-3x/day	no	no	stall	stall	yes	daily - weather permitting	4-8 hours	with oth	no
60	G	Showing	2	2	gelding	4	0	TB	TB	0.2	0	1	1	yes	yes	4	0	50 min	200	1	yes	grass	yes	pellets	0	2-3x/day	no	yes	stall/pa	stall	yes	daily	>8 hours	with oth	yes
61	D	Racing	2	0	mare	2	0	TB	TB	-	-	0.25	0	no	yes	6	1	30 min	180	1	yes	alfalfa	yes	sweet feed	1	3x/day	no	no	stall	stall	yes	-	2 hours	individu	yes
62	D	Racing	2	0	gelding	2	0	TB	TB	-	-	0.0833333	0	no	yes	6	1	30 min	180	1	yes	alfalfa	yes	sweet feed	1	3x/day	no	no	stall	stall	yes	weekly (Sunday turnout paddock)	night turn out all night (>8 hours)	individu	yes
63	G	Showing	2	1	mare	13	1	TB	TB	0	0	7	1	yes	yes	3	0	45-55 min	150	0	yes	grass	yes	pellets	0	2-3x/day	no	yes	stall/pa	stall	yes	daily	>8 hours	with oth	yes
64	G	Showing	2	2	gelding	5	1	TB	TB	0	0	0.5	0	yes	yes	4	0	40-50	180	1	yes	grass	yes	pellets	0	2-3x day	yes	yes	stall/pa	stall	yes	daily	4-8 hours	with oth	yes
65	D	Racing	2	-	-	-	-	-	-	-	-	-	-	-	-	-	-	-	-	-	-	-	-	-	-	-	-	-	-	-	-	-	-	-	-
66	D	Racing	0	0	mare	2	0	TB	TB	-	-	2	1	no	no	-	-	-	-	-	yes	alfalfa	yes	sweet feed	1	3x/day	no	no	stall	stall	yes	6 days weekly	3 hours	individu	-
67	G	Showing	2	0	gelding	11	1	TB	TB	4	1	2	1	yes	yes	4	0	40 min	160	0	yes	alfalfa	yes	pellets	0	2-3x/day	no	no	stall	stall	yes	daily	4-8 hours	with oth	no
68	G	Showing	2	0	mare	14	1	Hanoveri	nonTB	2.5	1	0.25	0	yes	yes	4	0	40-50 min	180	1	yes	grass	yes	pellets	0	2-3x/day	yes	yes	st/pa/dr	stall	yes	daily	>8 hours	individu	yes
