# Supplementary material for: Field study examining the mucosal microbiome in equine glandular gastric disease
Source: PLoS One. 2023 Dec 7;18(12):e0295697. doi: 10.1371/journal.pone.0295697 (PMC10703338; doi:10.1371/journal.pone.0295697)
Supplement: S2 File — File containing the amplified sequence variant (ASV) data for each sample. (XLSX) [file pone.0295697.s003.xlsx]

## Sheet: Sheet1
Sample ID	Horse #	EGGD score	BX label	ASV00001	ASV00002	ASV00003	ASV00004	ASV00005	ASV00006	ASV00007	ASV00008	ASV00009	ASV00010	ASV00011	ASV00012	ASV00013	ASV00014	ASV00015	ASV00016	ASV00017	ASV00018	ASV00019	ASV00020	ASV00021	ASV00022	ASV00023	ASV00024	ASV00025	ASV00026	ASV00027	ASV00028	ASV00029	ASV00030	ASV00031	ASV00032	ASV00033	ASV00034	ASV00035	ASV00036	ASV00037	ASV00038	ASV00039	ASV00040	ASV00041	ASV00042	ASV00043	ASV00044	ASV00045	ASV00046
SID 001	1	0	control	15	407	7	1	89	4	42	418	0	3	36	74	0	32	40	0	0	91	2	61	0	30	0	80	2	64	6	100	0	1	0	0	3	5	0	29	19	2	0	0	9	2	0	17	1	48
SID 002	2	2	normal	1312.67	78	208	104.333	69.3333	5.66667	17.3333	76.3333	89.6667	2.66667	0.333333	104.667	55.6667	19.6667	24.3333	10	0	5	35.3333	0	160	0	0	10.3333	6	20.3333	13	10	74.6667	46	0	22	13.6667	0.666667	0	1.33333	40.6667	0	0	3	2	0	14.3333	6	0	6.33333
SID 003	2	2	lesion	1663	7	308	51	5	11	2	16	213	7	0	7	76	0	12	23	0	0	20	0	266	0	0	0	10	0	3	1	153	76	4	96	9	13	0	0	0	0	0	38	0	0	6	0	0	0
SID 004	4	2	normal	1053.33	141	560.667	0	106.667	229	16.3333	209.667	0	5.66667	20	112	10.3333	10.6667	31.3333	23.3333	105.333	12	3	4.33333	0	14.3333	0.333333	19.3333	3	20.3333	22	14	19	3	0	0	11	14	0	9	16.6667	0	0	12	2.33333	30	0	10.6667	2	2.33333
SID 005	4	2	lesion	2542	22.5	439.5	0.5	111	91	43.5	165	2	1	26	70.5	21.5	3.5	14	20.5	25	6	0	1.5	1.5	14	9	19.5	21.5	12.5	17.5	3	3	0	2.5	0	24	10.5	0	2.5	8	0	0	1.5	1.5	12.5	0	3.5	0	1.5
SID 006	5	0	control	710	56.5	32	3	83	0	0	159	103.5	39	38	76	199.5	16.5	15	24.5	0	0	0	27.5	127.5	25.5	0	5.5	0	18.5	12	8	19	18.5	28	0	1.5	66	0	0	1.5	0	0	27	0	1	0	13.5	0	0
SID 007	6	2	normal	258.5	76.5	144.5	2	39	1	11	39.5	2.5	35	5.5	32.5	67.5	0.5	24	24	12	21	7	11.5	52	7	0	32	0	25.5	0	21	37.5	10.5	0	20.5	0	45	0	7	0	0	0	6	10	0	4	24	0	1.5
SID 008	6	2	lesion	268	0	2265	0	44	6	0	39	13	122	5	24	19	8	9	14	0	0	3	22	39	8	0	0	0	0	0	0	106	36	10	93	0	24	0	1	2	0	0	11	0	1	0	1	0	0
SID 009	9	2	normal	623.5	160	81.5	0	0	10.5	0	49.5	143	89	0	11.5	0	26	15	139	0	0	0	41	6	3.5	0	16.5	0	21.5	0	15.5	79.5	32	0	0	0	209.5	0	7.5	0	0	0	24.5	1	17.5	0	14	0	0
SID 010	9	2	lesion	378.667	130.333	46	8	66.6667	25.6667	26.6667	181.333	34.6667	383.667	34.6667	69.3333	29.3333	249.667	60.3333	203.667	0	0	0	55.6667	41.6667	0	0	35	166.667	34	75.3333	2.66667	178.333	9.33333	1	0	12	223.667	0	8.66667	24.3333	0	2.33333	52.3333	4.33333	5	0	4.66667	0	0
SID 011	10	2	normal	1639	79.5	100.5	0	147.5	3.5	2.5	45	2.5	28	12	5.5	21.5	16.5	1.5	3	0	0	6	30.5	0	3.5	0	3	0.5	5.5	10.5	0	11	90.5	0	0	0	9	20.5	1	3.5	0	0	4	0	3.5	0	0	0	1.5
SID 012	10	2	lesion	1954	49.3333	51	0	97.3333	2.33333	0	40	18.3333	27	17.6667	27.6667	24	17	2.66667	3.33333	0	0	4	9.33333	0	5	0	3.66667	298	0	66	4	8	48.3333	0	0	1.66667	5.66667	554.667	0	1	0	2.33333	3.33333	0.666667	6.66667	0	0.666667	0	0
SID 013	12	0	control	367.333	215.333	66.3333	1.66667	45.6667	3.33333	11.6667	43	3.66667	11	8.66667	22.3333	16	19.3333	5.66667	4.66667	0	2	8.33333	12.6667	0.333333	3	0	7	0	92.3333	27.3333	12.3333	2.66667	29	0.333333	0	2.66667	8.33333	14.3333	3.33333	2.33333	0	0	4.33333	1	3	0	1.66667	0	5.33333
SID 014	14	0	control	1583.33	36	212.333	0	41	32.3333	15.3333	137.333	48.3333	1.33333	37.3333	82	8.33333	23.3333	15.3333	17.6667	0	0	1	34.6667	44.6667	0	0	42	1.66667	4.66667	24	0	11.6667	42	0	0	1	19	0	1	67.6667	0	0	8.33333	24.6667	7	0	10	0	0
SID 015	15	0	control	1884.5	95	80	0	156.5	104	7	58.5	1	87	0	43.5	152.5	13	96	38	4	0	38	593	53	0	0	14	0	7	60	0	27.5	97	0	0	0	38	0	0	0	0	0	10.5	0.5	0	0	1.5	0.5	0
SID 016	16	0	control	674	30.3333	10.6667	2.33333	209.333	2.66667	0	727.667	13	10.6667	22	248.333	12.6667	81	62	0.666667	0	0	177	953.333	1	0	0	165	2.66667	11.6667	4.33333	0.333333	1.66667	24.6667	2	0	0	3	17	0	4	0	0	0	4	0	0	5	5.66667	0
SID 017	17	0	control	79	390	30	0	0	0	0	97	16	125	166	61	17	0	18	0	0	9	0	78	0	0	0	492	0	110	0	0	18	17	0	0	0	0	0	0	4	0	0	15	0	0	0	0	0	0
SID 018	18	0	control	80	696	25	0	52	10	13	63	5	0	0	59	0	7	4	0	0	18	0	59	0	0	0	195	0	81	15	9	4	15	0	0	0	0	0	6	20	0	0	0	0	1	0	0	0	16
SID 019	19	2	normal	157	278	77	0	0	459	0	61	0	64	0	64	0	0	14	16	0	0	31	40	0	0	69	63	0	82	59	46	44	35	0	0	0	40	0	67	0	0	0	0	0	0	0	0	0	0
SID 020	19	2	lesion	1497	12	368	0	46	125	11	40	0	3	10	52	19	33	40	4	0	2	1	55	46	0	0	395	0	5	5	2	5	11	0	0	0	17	0	0	10	0	0	7	0	3	0	18	0	0
SID 021	20	2	normal	2961.5	20	379.5	0	116.5	34	27	11	1	3	0	18	0	42.5	13.5	0	0	6.5	43	455	0	0	0.5	39.5	7.5	0	24	1.5	0	1.5	0	0	15.5	4.5	0	7.5	0	0	0	0	12	82	0	2.5	0	0
SID 022	20	2	lesion	639	11	1920	0	108	8	14	58	0	0	17	43	0	22	17	0	0	0	14	402	0	0	0	161	0	0	0	0	0	0	0	0	0	0	0	10	4	0	0	0	16	12	0	0	0	0
SID 023	21	2	normal	2827.67	206	98.6667	0	3	14.3333	5.66667	23	0	20	0	4.33333	69.3333	9.33333	16	8.33333	0.333333	0.666667	0	37.6667	21	0	0	80.3333	0	10	15.3333	14.3333	3.33333	0	3.66667	0	0	18.3333	0	2	5	0	0	12	0.666667	0	0	0	0	0
SID 024	21	2	lesion	1285	755	19	0	43	0	0	59	2	2	6	0	0	0	17	0	0	57	7	69	0	0	30	19	3	307	0	226	0	0	0	0	4	9	0	0	0	0	0	0	0	0	0	0	0	11
SID 025	22	0	control	593	43.5	27.5	0	141.5	17.5	277	92	20.5	250	0	56.5	5	7.5	71	14	0	0	0	127.5	13.5	30	0	11.5	0	0	0	563.5	49	0	0	0	0	8	0	0	12	0	0	22	0	2	0	0	0	15.5
SID 026	23	0	control	495	308.5	24	0	43.5	13	41.5	95	201	6.5	18.5	56.5	3	9.5	91.5	9.5	0	31.5	0	28	25.5	11	7	32.5	0	86.5	4.5	474	0.5	3	19.5	0	0	8.5	0	4	9.5	0	0	0	5	0	0	5.5	3.5	7.5
SID 027	24	0	control	203.5	13.5	17.5	0	200.5	22	0	306.5	0	11.5	7.5	249.5	5	37.5	12.5	0	0	1	17.5	1793.5	7.5	216	0	12.5	0	0	4	1.5	3.5	13.5	0	0	0	4	0	0.5	20.5	0	0	1	0.5	0	0	15	212.5	0
SID 028	26	0	control	106	300	52	0	103	5	0	477	6	37	0	395	0	0	35	25	0	0	4	410	73	110	0	53	0	29	0	99	24	20	0	0	0	0	0	4	37	0	0	0	0	0	0	4	250	19
SID 029	27	2	normal	154	6	19	425	49	0	789	146	4	1	173	190	4	93	14	0	0	0	11	26	0	10	15	65	29	0	12	0	0	0	0	0	113	0	0	16	35	2	0	0	41	23	113	44	1	0
SID 030	27	2	lesion	94	2.66667	16.3333	56.3333	40.3333	0	2067.67	116	0	0	100.333	228.667	0.666667	27.3333	171	1.33333	0	0	14.6667	16.3333	1.66667	0.666667	6.33333	42.3333	44.3333	0	14	17.6667	0.333333	0	0	0	88.6667	0	2.66667	8.33333	22.3333	2.66667	0	0	32.6667	15	15	47.6667	1.33333	2
SID 031	28	2	normal	116	94	23	24	0	0	0	34	20	0	0	9	30	0	24	0	0	3120	0	0	8	0	0	0	0	0	22	0	0	0	0	0	0	0	0	0	0	0	0	0	0	0	17	0	0	0
SID 032	28	2	lesion	192	104	20	1910	0	0	0	19	14	1	0	22	39	80	27	17	0	0	0	0	21	0	0	0	0	9	11	12	10	0	0	0	0	0	0	7	0	0	0	0	0	0	293	0	0	0
SID 033	31	0	control	60.6667	776.333	54.3333	2	787	16.3333	1	500.333	0	0	27.6667	448.667	8	26.6667	3.66667	0	0	0	17.3333	3.66667	0	79.6667	4	474.667	0.333333	42.3333	0	33.6667	0	0	0	19.6667	0	0	0	1.66667	9.66667	0	0	0	5.33333	0	0.666667	13	11	103
SID 034	32	0	control	635	758.667	38.3333	0	245.333	9.33333	0	624.333	27	11.3333	20.3333	269.667	23.3333	13	5.66667	19	0	0	15.6667	0	22.3333	66.3333	5	329.333	0	41.6667	18.6667	43.6667	7.66667	7.66667	11	0	0	19.6667	0	1.66667	16.6667	0	0	4.66667	1.33333	1.33333	0	0	1.33333	81.3333
SID 035	33	0	control	254.333	1881	141	0	65.3333	511	1	18.3333	0	24.3333	1.66667	12.6667	61	0	32.6667	19.3333	0	0.666667	3.66667	0	29	49.6667	2.33333	3	0	105.667	0.666667	76.3333	48.3333	6.66667	2.33333	0	0	2.33333	0	2	2.66667	0	0	35.3333	0	0	0	3.66667	0	340.333
SID 036	34	0	control	28.3333	1476.67	6.33333	0.333333	11.6667	0.333333	0.333333	20.3333	0.666667	0	1037	4	9.33333	8.33333	3	2	0	0	0	0	2	1.33333	2.66667	11.3333	0	85	0	52.6667	1.33333	4	4	4	0	1.33333	0	4.33333	1.66667	0	0.333333	0	0	274.333	0	0	0	312.667
SID 037	35	0	control	650	806	80.3333	0	27.6667	54	0.666667	41.6667	23.3333	81.3333	7.33333	26.3333	59.6667	7.66667	17.3333	1	0	0.666667	3	0	14.3333	13.6667	2	16.3333	1.66667	64.3333	9.66667	29.3333	100	29	16.6667	35.6667	0	14.6667	0	1.33333	25	0	337.667	84	1	2.66667	0	0	0	108
SID 038	36	2	normal	829.333	494	468.667	13	220.667	100.333	6	7.66667	139.667	257.667	1	5.66667	51.3333	0	58	130.333	0	0	77.3333	0	254.333	15.3333	1	5	7	26.3333	18.3333	10	45.3333	5.66667	95	0	0	69.6667	0	1	0	0	0	32	0	1.33333	6.33333	0	0	56
SID 039	36	2	lesion	1350	242	422	16	185	8	5	4	168	124	4	5	69	0	30	106	0	0	12	0	241	6	0	1	8	12	8	17	38	3	217	0	0	91	0	1	0	0	0	20	0	3	7	0	0	2
SID 040	37	0	control	496.667	521.667	179	0	162.667	11.6667	12	11.6667	124	330.333	2	7.66667	60.6667	14	19	41.3333	0	0.666667	4.33333	2.33333	187	13.6667	4.66667	1.66667	0	69.6667	13.3333	119.667	72.3333	29	66.6667	0	0.333333	18.6667	0	1.33333	0	0.333333	0	39.3333	0	2	0	5.66667	0	25.6667
SID 041	38	0	control	146.5	773.5	7	0	41	0	17.5	7	48	56.5	0	22	7.5	0	28.5	0	0	0	0	65	0	60	0	3.5	0	213	13	53	0	0	2	0	5.5	0	0	0	0	0	0	25	0	27	0	0	0	44.5
SID 042	39	2	normal	748.667	88	227	0	411.333	70	7.33333	28.6667	62	83.3333	8	25	165	2	20.3333	29.3333	0	0	28.3333	0	25.3333	43.3333	0.333333	14.3333	0	8.33333	13.6667	4.66667	44	94.6667	57	125	0	8	3	0	0.666667	1	0.333333	16	0	9.66667	0	1.33333	0	10
SID 043	39	2	lesion	366	261	169.333	1.66667	104.667	34.3333	10.6667	46.3333	55	118	2.33333	31.6667	171	3.66667	11.3333	49.3333	0	0	10.3333	0	27	13	3.33333	6	4.33333	39.6667	6.66667	7.66667	18.6667	95	66	105	0	7.66667	4.33333	0	1.33333	1.66667	0	14	0.333333	20.3333	0	1.66667	5.33333	23
SID 044	40	0	control	95.6667	1023.33	5.33333	0	41	5.33333	13	45.6667	6.33333	27.3333	0	48.3333	5	12.3333	28.6667	2	0	0	1.66667	10	0	133.333	1.33333	8.33333	0	205	16.3333	296.667	0	0	5.66667	2.33333	0.666667	0	0	2.33333	0	0	0	0.333333	3.66667	12.3333	0	1.66667	0	51
SID 045	41	2	normal	1063.33	139	175.667	0	197.333	212.667	4.33333	141	18.6667	294.667	5	67.3333	159.667	6.66667	73	174.667	2.33333	0	4	7	89	88.6667	9.66667	10.3333	55.6667	25.3333	16.3333	16.3333	22.6667	60.3333	2.33333	0	68.3333	78.6667	22	0	1.33333	0	0	23	0	0.333333	0	0	0	9.33333
SID 046	41	2	lesion	723.667	35	74	0	108	25.3333	43.6667	289.333	29.3333	178.333	0	190.667	143.333	6	31.6667	87.3333	0	0	12	2.66667	60.6667	44.3333	6.33333	89	125.333	16	44	11.3333	6.66667	13.6667	10.3333	2.66667	331.333	9.66667	7	3	25.3333	0	0	8.66667	13.3333	0.666667	0	3	0.666667	3.33333
SID 047	42	2	normal	531	106.5	439	0	13.5	94	0	20.5	72	33.5	1.5	5	90.5	4	30	125	264	0	0.5	0	118.5	2	0	3.5	3	61.5	31	83	90	8.5	154	8.5	0	71.5	0	15	0	0	504	101.5	0	1	0	2.5	0	27.5
SID 048	42	2	lesion	1811	4	235	0	5	23	0	15	230	17	1	12	60	2	8	46	394	0	2	3	57	1	0	1	4	0	15	0	76	15	111	13	4	30	0	0	1	0	158	75	0	1	0	0	0	1
SID 049	43	2	normal	275	344	49.6667	0	34.3333	20.3333	0.666667	74.3333	17.3333	73	12.6667	107	12.3333	62.3333	23	210.333	26	0	0	4.66667	169.667	42.3333	20.6667	25.6667	6.66667	83.6667	3	274	39	0	21.3333	122.333	1.33333	6	0	45.6667	0	0	14.3333	10	2	6	0	10	1	35.6667
SID 050	43	2	lesion	1000.5	171.5	102	0	1	103.5	3	17	16	50	3	37.5	114.5	0	95	306	110.5	0	1	69.5	203	3.5	0	1.5	1.5	41	20.5	28.5	117	25	12	166.5	1	19.5	0	12.5	0	0	0	96	0	0	0	2	0	22.5
SID 051	44	0	control	1528.33	63.6667	238.333	0	20.3333	69.3333	0	8	60.3333	55	8	75.3333	110.667	1	82	63.6667	2.33333	0	10.3333	1.66667	73	35.3333	1.33333	3	1	21.6667	20.6667	14	100	308.667	2	3	1.33333	10.3333	0	10	0	0.333333	0	28.6667	0	0	0	0.666667	0	5
SID 052	45	2	normal	470.333	248	120.333	38	53	73	17.3333	444.333	13.3333	45	135.333	192.333	27.6667	119.333	12.6667	25.3333	8.33333	0	54.3333	53.3333	2	26	1	113.667	1.33333	109.667	13.6667	30.6667	26.3333	12.6667	12.6667	69.6667	0.333333	13.3333	0	31	14.6667	0	27	55.6667	5	17.6667	5.33333	33.3333	0	68
SID 053	45	2	lesion	659.333	23	142	658.333	21.6667	76	14.3333	495	24	63.6667	131.667	187	52	58.3333	20	28.6667	0	0	3.66667	8	0	14.6667	0	110.667	6.66667	6.66667	23.3333	7	33	24.6667	19.6667	87.6667	3	8	0	1.66667	13.3333	1.66667	0	25.6667	1.33333	10.3333	202.333	32	0.333333	3.66667
SID 054	46	0	control	281	307.333	55.3333	0	23.3333	58	3.33333	100	50	13	11.3333	119	44.3333	8	33.6667	52	0	0	0	11.3333	19.3333	24	0.666667	30.3333	12.3333	34.3333	16.6667	25	42.3333	0	319.667	14	0	4.33333	0	258	1.33333	0	0	35	0.333333	3.33333	0	5.66667	0	473
SID 055	48	2	normal	1412.67	230.333	78	94	115.333	0	0.333333	67.3333	35.6667	5.33333	0	19.3333	120.333	10.6667	18.6667	18.3333	0	0	5	3.33333	1	12	0.666667	12	2.33333	43.3333	11	48.3333	4	1	6	0	2	18.6667	0	8.33333	31	0.333333	0	0.666667	18.3333	0	12.6667	4	5.33333	8.33333
SID 056	48	2	lesion	148.5	48.5	4	11	25	2.5	6.5	21	6.5	0	0	2.5	33.5	5	2.5	3	0	1	23.5	0	0	5	0	1.5	20.5	23	0	11	3	0	0	0	76.5	0.5	0	1.5	19	3662	0	0	18.5	0	3.5	0	3	1.5
SID 057	49	2	normal	963.667	315.333	120.667	5.66667	0	59.6667	5.33333	2.66667	174.333	62.6667	0	4.33333	31.3333	13.3333	33	34	0	12.6667	0	0	60	9.66667	3.66667	5.66667	0.666667	40.3333	11.6667	142.667	37.3333	98.3333	30.3333	15.3333	0	19.3333	0	20	0	0	12.3333	19	2.33333	0	0	0	0.666667	30.6667
SID 058	49	2	lesion	1108	348	51.5	1.5	4.5	11.5	16.5	2	51.5	9	0	2.5	93	17.5	49.5	3.5	0	0	0	0	12.5	0	3.5	0	8	30.5	13.5	62.5	4.5	14.5	3	0	0	0	0	4	0	0	0	6	0	0	0	0	0	26.5
SID 059	50	2	normal	1205.33	57.6667	148.333	0.666667	10.3333	13	0.666667	9.66667	430.667	68	0	2.66667	103.667	4	48	220	1	89	14	2.33333	98.6667	5.33333	1.33333	0.333333	1.33333	7	35.3333	8.66667	154	67	20.6667	375.667	0.666667	187	0	7.66667	19	0	0	111.333	1	0.333333	0	0	0	11
SID 060	50	2	lesion	1022	178	114	0	8	10	0.5	9.5	503.5	31	0	2.5	134.5	4.5	73.5	133.5	0	251	12	0	47.5	2	2	3.5	1.5	32.5	54.5	16	41.5	65	7.5	94.5	0	79.5	0	0.5	12	0	0	31.5	1.5	0	0	0	0	16.5
SID 061	51	2	normal	1368.33	103.667	24.6667	0	37.6667	31.6667	61.6667	33.6667	296	49	5.66667	33.6667	244	277	33.6667	50.3333	0	154.667	7	1.66667	51.3333	10.3333	0.333333	6.33333	0	22	23.3333	8	122.333	13.6667	0.666667	8.33333	0	26.3333	0	22	129	0	32	70.6667	3.33333	84.3333	0	39.6667	0	10.3333
SID 062	51	2	lesion	1187	396	34.5	0	66.5	24.5	12	50.5	219	28.5	0	24.5	172.5	115	40.5	67	0	460	20	0	67	10.5	2	13	6.5	36	62	40	57.5	50.5	7	67.5	4.5	32	0	15	97	0	1	36	1	44.5	0	16.5	0	117
SID 063	53	0	control	1595.33	115.667	462.333	21	42	60.3333	14.3333	130	3.66667	9	4.33333	74.3333	42	2.66667	167	15.6667	0	435.333	43	16.6667	8	8	0.666667	39	6	27	64.3333	34.3333	12	0.666667	0.333333	77	2	10.3333	0	6	10.6667	0	0	11.6667	0.666667	2	4	0	0	14.6667
SID 064	54	2	normal	218.333	0	17.6667	1982	0.666667	33	1.66667	11.3333	1.33333	4	2.66667	18.3333	1.33333	3.66667	17.3333	2.33333	0	3	16	0	1.33333	0	970	2.66667	388	0	5	0	0.666667	1.66667	1	0	121.667	1	0	0.333333	6	0	0	0	0	0	213.667	0	0	0
SID 065	54	2	lesion	432	3.5	12.5	2721.5	0	24	2	24.5	1.5	1	1.5	18.5	0.5	3.5	17.5	1.5	0	7	4	0	0	0	474.5	1.5	130.5	0	5	0	0	0	0.5	1.5	34	1	0	0	10	0	0	0	0	0	233.5	0	0	0
SID 066	55	2	normal	119	5	131	0	12	107	2	9	18	2	3	10	3	4	10	1	3411	6	0	0	6	6	1	29	0	1	1	0	4	7	30	0	0	3	0	0	29	0	0	2	1	0	0	0	0	0
SID 067	55	2	lesion	2068.5	4.5	153	0.5	143.5	17	3	64.5	89.5	10	23	81	99	30.5	41.5	11	113.5	13	2.5	5	5.5	90.5	2.5	114	0	0.5	104.5	0.5	5	21.5	42	0	4	5.5	0	0	253.5	0	0	12.5	0	0	0	1.5	1.5	0
SID 068	56	0	control	65.6667	142.333	10.3333	0.333333	1092.33	5.33333	2	11.3333	1	10.3333	0	27	4.66667	18.3333	12.3333	3	0	138.667	8.33333	83	5	1565.33	4	39	0	21	3	38.6667	0	10.3333	1.66667	0	0	0	0	17.6667	18.6667	0	0	0	38.3333	0	0	37.6667	39.3333	0
SID 069	58	2	normal	1073.67	2.66667	106	2.33333	524.333	10	5.33333	62.3333	6.33333	3.66667	4.33333	70.6667	4.66667	160.667	24.6667	4	0	3.66667	15	12.3333	2.66667	106	0	58	23.3333	0	17.3333	1.66667	1.66667	16.6667	0.333333	0	51.6667	3.33333	26.6667	62	57.3333	2	0	0.666667	359.667	0.333333	0	281.333	0.666667	0
SID 070	58	2	lesion	448.333	30.6667	44.6667	1.33333	1701.33	8	8	138.667	1.33333	4.66667	0.666667	168.667	2	126.667	67.3333	3.66667	0	26	15.3333	29.3333	7.33333	269	1.66667	120	2.66667	5	6.66667	5.33333	1	24	1.66667	0	1	1	2.33333	33.3333	60.3333	0	0	1	93	0.333333	0.333333	288.667	3.33333	0
SID 071	59	2	normal	566.333	227.333	121	284	15	30.6667	265.333	28.3333	21.6667	3.33333	0	16	71.6667	3	12.6667	10	0	354	55.3333	25	31.6667	15.3333	12.6667	27	2.66667	33	12	280.667	8.66667	10.3333	3	15.6667	0.666667	0	0	0	23.3333	0	0	1.66667	4.66667	22.3333	92.6667	0	0	3.33333
SID 072	59	2	lesion	253	151	114	841	9	10	1477	60	0	5	5	18	4	1	3	0	0	1	183	0	4	0	0	11	4	21	2	9	10	0	1	9	0	0	0	0	14	0	0	0	4	10	175	0	0	0
SID 073	60	2	normal	927	128	171	0	0	0	0	15	192	120	14	0	21	0	30	19	0	8	0	4	161	15	0	2	0	27	24	31	68	22	123	6	0	135	0	0	0	0	0	17	13	0	0	0	0	2
SID 074	60	2	lesion	556.5	767.5	80	0	30	0.5	2	6.5	96.5	14	7.5	6.5	6	39.5	10.5	12	0	160.5	0	6.5	25	22	3.5	8	0	83	15.5	38	13.5	12	34	0	0	55	0	4.5	16.5	0	0	2	0	0	0	3	0	3
SID 075	61	2	normal	78	1968	0	0	0	0	0	11.5	2.5	0	0	0	0	0	1.5	0	0	524.5	36	0	0	5.5	4.5	14.5	0	422	0	31.5	0	0	0	0	0	0	0	5.5	0	0	0	0	0	0	0	0	0	0
SID 076	61	2	lesion	0	56	0	0	0	0	0	0	0	0	0	0	0	0	0	0	0	14	4	0	0	18	0	3	0	13	0	1	0	0	0	0	0	0	0	0	0	4655	0	0	0	0	0	0	2	0
SID 077	62	2	normal	739.667	899	65	0	142.667	0.666667	1	9.66667	6.66667	11.6667	0	24	4.66667	2.33333	31.6667	6	0	111.333	116	28	2.66667	188	7	23	0	185	5	15.6667	6	12.3333	2.66667	0	0	8.66667	0	0	13.6667	0	0	0	0	0	0	7.66667	0.333333	9
SID 078	62	2	lesion	725	120	28	0	221	1	0	30	1	15	0	89	0	76	54	6	0	60	129	33	0	141	0	91	3	32	7	1	0	10	3	0	9	2	0	9	26	0	0	7	46	0	0	151	3	0
SID 079	63	2	normal	17.3333	720.667	0	0	39.6667	0	2.66667	30.6667	1.66667	5.66667	35	31.6667	3.33333	70.3333	0.666667	1.66667	0	310.333	4.66667	26	0	26.3333	8	25.3333	0	107	0	11	0	0	0	0	0	0	0	0	23.3333	0	0	0	1	0	0	10	0	0
SID 080	63	2	lesion	1401	65	266	0	8	34	0	27	175	162	6	80	0	11	29	84	73	16	10	6	88	120	0	10	10	8	10	9	41	51	66	0	0	4	0	0	8	0	0	40	0	0	2	0	1	0
SID 081	64	2	normal	1474.5	1358	68.5	0	8	5	0	0	23	11	1	17.5	14	24.5	39	14.5	0	206	0.5	0	22.5	5	9	14.5	2.5	333	76	15.5	12.5	0	0.5	0	0	4.5	0	0	8	0	2.5	11.5	0	0	0	0	0	0
SID 082	64	2	lesion	158	361.5	15.5	0	110.5	20	1.5	74	6.5	26.5	3.5	105.5	1.5	141.5	21	4	0	4.5	0	25	16	141	7	72.5	0	73	3.5	22	27	0	0	0	0	0	0	4	196.5	2.5	0	11	0	1.5	0	4	0	0
SID 083	65	2	normal	194.333	259.667	55.6667	1	140	4.33333	6	32	1.33333	0	1.66667	56	9.33333	27.6667	15	0.666667	0	7.66667	1.33333	27.6667	0	47.6667	3.66667	137.333	10.6667	35.6667	6.33333	9	4	5.33333	0	0	0	5.66667	0	3.66667	13.6667	12	0	0	16	14	0	40.6667	94	0.333333
SID 084	65	2	lesion	345.667	736	179.333	0	129	9.33333	2.66667	18	2	2	3	34.6667	24.3333	7.66667	26	0	0	4.66667	5.66667	3.66667	4	60.3333	7.66667	62.3333	17	62.6667	2	41.6667	9.66667	0	0	0	0	24.6667	0	1	11	0	0	0	3	9	0	8.33333	3.33333	3.33333
SID 085	66	0	control	1223	198.667	83	0	92.3333	6.66667	0	7.66667	40	311	0	11	41	1.33333	53.3333	76.6667	0	1.33333	34	16.6667	18.3333	85	1	14.6667	0.333333	15.3333	20.3333	16.6667	31.3333	20.3333	5	0	0	24	0	0.666667	6	0	0	26.3333	0	0	0	5	1.33333	0
SID 086	67	2	normal	334	106.667	83	1	85.3333	0	119	39	1.33333	2.33333	12.6667	27.3333	27.3333	19.3333	21.3333	3	0	2	1063	0.666667	6	50	0	26.6667	3.33333	7.33333	2	40.6667	4.66667	21.3333	0	0.666667	4	0.333333	0	10.3333	75.6667	0	0	2.33333	197.333	4.33333	0	2.66667	99.6667	0.333333
SID 087	67	2	lesion	285.5	16.5	89.5	5	67.5	0	73	22.5	2	9	2	19.5	27	36	15.5	4.5	0	1.5	103.5	0	15	8.5	0	2.5	11.5	1.5	2	0	10	27.5	1	3	5	0.5	0	7.5	203	0	0	2	203	2.5	0	22	667.5	0
SID 088	68	2	normal	345	262.333	49	0.666667	25	33	53.3333	14.6667	20.6667	3.66667	13	30.3333	24.6667	135.667	15	1.66667	3	34.6667	5.33333	2.33333	8	45.6667	1.33333	37	5.33333	64.6667	26	32	14.3333	1.33333	15.3333	9.33333	41	15.6667	0	1.33333	23.6667	2	0	1	13	20.6667	0	1	1.33333	1.66667
SID 089	68	2	lesion	175.5	96	24	3	20.5	36.5	80.5	27	10	11	10.5	51	46.5	301	31	1.5	5	2	4	0	7	48.5	0	48	3.5	22	13.5	196	21	0	10	0	109	1	0	0.5	26.5	0	0	7	7.5	28	0	15.5	1	0
[truncated: 5,000 more columns]

## Sheet: Sheet2
ASV	#OTU ID	Taxon
ASV00001	01a4c500b97229e0f50460aa791683fd	d__Bacteria; p__Proteobacteria; c__Gammaproteobacteria; o__Pasteurellales; f__Pasteurellaceae; g__Actinobacillus
ASV00002	5a7b179b1b45f0fe2282f260bf073f60	d__Bacteria; p__Actinobacteriota; c__Actinobacteria; o__Propionibacteriales; f__Propionibacteriaceae; g__Cutibacterium
ASV00003	f8465ac88646bb0fb6b9123f4ed4b92a	d__Bacteria; p__Proteobacteria; c__Gammaproteobacteria; o__Pasteurellales; f__Pasteurellaceae; g__Actinobacillus
ASV00004	fde5c109852ffd26da3b003a249cffb0	d__Bacteria; p__Firmicutes; c__Clostridia; o__Clostridiales; f__Clostridiaceae; g__Sarcina; s__uncultured_bacterium
ASV00005	922d33a2963d3e87a3d4df6b82371235	d__Bacteria; p__Firmicutes; c__Bacilli; o__Staphylococcales; f__Staphylococcaceae; g__Staphylococcus
ASV00006	d451cdef9c41a4aa590f365ebc165044	d__Bacteria; p__Actinobacteriota; c__Actinobacteria; o__Micrococcales; f__Micrococcaceae; g__Rothia
ASV00007	9fec7bdd6bd88e710bd69b15692e54a0	d__Bacteria; p__Firmicutes; c__Bacilli; o__Lactobacillales; f__Streptococcaceae; g__Streptococcus
ASV00008	1354d8eddb9222983aca5a2fd2c6c7a5	d__Bacteria; p__Actinobacteriota; c__Actinobacteria; o__Micrococcales; f__Brevibacteriaceae; g__Brevibacterium
ASV00009	0cbc3a99392c32cf2aa964bad8d4cf4f	d__Bacteria; p__Bacteroidota; c__Bacteroidia; o__Bacteroidales; f__Porphyromonadaceae; g__Porphyromonas
ASV00010	0cbc3a99392c32cf2aa964bad8d4cf4f	d__Bacteria; p__Proteobacteria; c__Gammaproteobacteria; o__Pseudomonadales; f__Moraxellaceae; g__Moraxella
ASV00011	bc36214890a26655bb0101cf1456eef4	d__Bacteria; p__Proteobacteria; c__Gammaproteobacteria; o__Pseudomonadales; f__Moraxellaceae; g__Acinetobacter
ASV00012	f330e765325ac47997066c79007f76b7	d__Bacteria; p__Actinobacteriota; c__Actinobacteria; o__Micrococcales; f__Dermabacteraceae; g__Brachybacterium
ASV00013	e0cbdf14b6d897fcc543bcda30ecab1a	d__Bacteria; p__Proteobacteria; c__Gammaproteobacteria; o__Pasteurellales; f__Pasteurellaceae
ASV00014	c22b16cc6108c04f29fea3b6d4c81571	d__Bacteria; p__Proteobacteria; c__Gammaproteobacteria; o__Pseudomonadales; f__Moraxellaceae; g__Acinetobacter
ASV00015	85c44c83eddc5d3028261a1000b7d0e1	d__Bacteria; p__Firmicutes; c__Bacilli; o__Staphylococcales; f__Gemellaceae; g__Gemella
ASV00016	2d4c46ce086246d2d6d8bd833c3abab6	d__Bacteria; p__Proteobacteria; c__Gammaproteobacteria; o__Pasteurellales; f__Pasteurellaceae; g__Actinobacillus; s__Actinobacillus_porcinus
ASV00017	dbba856a754518d4c6c258ac3ee81cbc	d__Bacteria; p__Proteobacteria; c__Gammaproteobacteria; o__Burkholderiales; f__Neisseriaceae; g__Neisseria; s__Neisseria_sp.
ASV00018	bdf8a26094624622d68509a87fa75ba7	d__Bacteria; p__Firmicutes; c__Bacilli; o__Bacillales; f__Bacillaceae; g__Bacillus
ASV00019	7b69eb243837a0fb31341a6e56a7f87c	d__Bacteria; p__Firmicutes; c__Bacilli; o__Lactobacillales; f__Streptococcaceae; g__Streptococcus; s__uncultured_methanogenic
ASV00020	f2851c07aeaa369962d16130e49e71a7	d__Bacteria; p__Firmicutes; c__Bacilli; o__Staphylococcales; f__Staphylococcaceae; g__Staphylococcus
ASV00021	1923f7535d2afe591383cb955814adf5	d__Bacteria; p__Proteobacteria; c__Gammaproteobacteria; o__Pseudomonadales; f__Moraxellaceae; g__Alkanindiges
ASV00022	b060079a052d8ef0971aa8faf2adb85c	d__Bacteria; p__Firmicutes; c__Bacilli; o__Staphylococcales; f__Staphylococcaceae; g__Staphylococcus
ASV00023	3bac14d2805bf995afe9d316a5777b1e	d__Bacteria; p__Firmicutes; c__Bacilli; o__Lactobacillales; f__Lactobacillaceae; g__Lactobacillus
ASV00024	a7da93a9744a7863292bcf97d47b6a10	d__Bacteria; p__Actinobacteriota; c__Actinobacteria; o__Micrococcales; f__Intrasporangiaceae
ASV00025	316a117e4c6ffbcbfb392469a9b460de	d__Bacteria; p__Firmicutes; c__Bacilli; o__Lactobacillales; f__Lactobacillaceae; g__Lactobacillus; s__Lactobacillus_equigenerosi
ASV00026	65d43491988bfe557da4d86a5ba25dae	d__Bacteria; p__Firmicutes; c__Bacilli; o__Staphylococcales; f__Staphylococcaceae; g__Staphylococcus
ASV00027	274519b88a9a7228f055fe30af5edc20	d__Bacteria; p__Firmicutes; c__Bacilli; o__Lactobacillales; f__Streptococcaceae; g__Streptococcus
ASV00028	06f825b512d903b9230e1a55d87359ee	d__Bacteria; p__Firmicutes; c__Bacilli; o__Lactobacillales; f__Streptococcaceae; g__Streptococcus
ASV00029	16a22aea1c0a5ae74a603462f3e42e92	d__Bacteria; p__Proteobacteria; c__Gammaproteobacteria; o__Pseudomonadales; f__Moraxellaceae; g__Moraxella; s__Moraxella_bovoculi
ASV00030	259829cfebf24edf24292090af61fdc6	d__Bacteria; p__Proteobacteria; c__Gammaproteobacteria; o__Burkholderiales; f__Neisseriaceae; g__Alysiella; s__Alysiella_crassa
ASV00031	e5563157f0858e98cf26bdf038bc8102	d__Bacteria; p__Fusobacteriota; c__Fusobacteriia; o__Fusobacteriales; f__Fusobacteriaceae; g__Fusobacterium; s__Fusobacterium_sp.
ASV00032	ec010f43a65e9a7b30aa3ad98c6a2f90	d__Bacteria; p__Proteobacteria; c__Gammaproteobacteria; o__Burkholderiales; f__Neisseriaceae
ASV00033	5420d8d1323ba5f099550028dc2bc054	d__Bacteria; p__Firmicutes; c__Bacilli; o__Lactobacillales; f__Lactobacillaceae; g__Lactobacillus; s__uncultured_methanogenic
ASV00034	046e8a15220928aaf16111b1b5a86fa0	d__Bacteria; p__Proteobacteria; c__Gammaproteobacteria; o__Pasteurellales; f__Pasteurellaceae
ASV00035	a7fa82547c163676486427581896e9ec	d__Bacteria; p__Proteobacteria; c__Gammaproteobacteria; o__Pasteurellales; f__Pasteurellaceae; g__Actinobacillus
ASV00036	d114fb4c335125128be28401522dd41a	d__Bacteria; p__Firmicutes; c__Bacilli; o__Lactobacillales; f__Streptococcaceae; g__Lactococcus; s__Lactococcus_lactis
ASV00037	6a7a6fed3a850c6bab631c438c0556c4	d__Bacteria; p__Actinobacteriota; c__Actinobacteria; o__Micrococcales; f__Micrococcaceae; g__Glutamicibacter
ASV00038	9908fffab7ed4f3bec44cda2f5084d49	d__Bacteria; p__Firmicutes; c__Bacilli; o__Lactobacillales; f__Enterococcaceae; g__Enterococcus
ASV00039	df9e99b3d0031882ea7f003a37ddaae3	d__Bacteria; p__Proteobacteria; c__Gammaproteobacteria; o__Burkholderiales; f__Neisseriaceae
ASV00040	22d93a5440a1c97f06db10312de65173	d__Bacteria; p__Proteobacteria; c__Gammaproteobacteria; o__Pasteurellales; f__Pasteurellaceae; g__Aggregatibacter
ASV00041	9e9c4270966cf507485654eb33a69880	d__Bacteria; p__Firmicutes; c__Bacilli; o__Lactobacillales; f__Leuconostocaceae; g__Weissella
ASV00042	d46e2205f0c6ecf67b51f83d111c509c	d__Bacteria; p__Proteobacteria; c__Gammaproteobacteria; o__Enterobacterales; f__Enterobacteriaceae; g__Escherichia-Shigella
ASV00043	9bff5b856523211e7788c50afe2efced	d__Bacteria; p__Firmicutes; c__Clostridia; o__Clostridiales; f__Clostridiaceae; g__Sarcina; s__uncultured_bacterium
ASV00044	18973008be252fac0188fdf09f545a9e	d__Bacteria; p__Firmicutes; c__Bacilli; o__Bacillales; f__Planococcaceae; g__Kurthia; s__Kurthia_sp.
ASV00045	13a6b08f7caf6964a9fcb73999d152eb	d__Bacteria; p__Cyanobacteria; c__Cyanobacteriia; o__Chloroplast; f__Chloroplast; g__Chloroplast
ASV00046	fd496fd32dc8c08ade2e8b6c9d8ee13d	d__Bacteria; p__Firmicutes; c__Bacilli; o__Lactobacillales; f__Streptococcaceae; g__Streptococcus; s__Streptococcus_salivarius
ASV00047	dcba105f35d8ebc9e22269c7491ad3a7	d__Bacteria; p__Proteobacteria; c__Gammaproteobacteria; o__Xanthomonadales; f__Xanthomonadaceae; g__Stenotrophomonas
ASV00048	3cd21804fc53c5d192620cc1b33025f2	d__Bacteria; p__Bacteroidota; c__Bacteroidia; o__Bacteroidales; f__Prevotellaceae; g__Alloprevotella; s__Prevotella_sp.
ASV00049	a8e37d442a7290b939ce06f7e4b84c57	d__Bacteria; p__Firmicutes; c__Clostridia; o__Clostridiales; f__Clostridiaceae; g__Sarcina; s__uncultured_bacterium
ASV00050	5aec9bd35889489e4a05c78a82358060	d__Bacteria; p__Proteobacteria; c__Gammaproteobacteria; o__Pseudomonadales; f__Pseudomonadaceae; g__Pseudomonas
ASV00051	f5a804d142e6d51705b5e75147cfdaf8	d__Bacteria; p__Actinobacteriota; c__Actinobacteria; o__Corynebacteriales; f__Corynebacteriaceae; g__Corynebacterium
ASV00052	945184b6386c192c0066e0a98a154780	d__Bacteria; p__Proteobacteria; c__Gammaproteobacteria; o__Enterobacterales; f__Enterobacteriaceae
ASV00053	03484e192c4c41d72f948d8f098a3df9	d__Bacteria; p__Proteobacteria; c__Gammaproteobacteria; o__Pasteurellales; f__Pasteurellaceae
ASV00054	aa9b3a1418d146c262ec63305292065a	d__Bacteria; p__Actinobacteriota; c__Actinobacteria; o__Corynebacteriales; f__Corynebacteriaceae; g__Corynebacterium
ASV00055	55af82d104b2814dd2a561dfee6263bb	d__Bacteria; p__Actinobacteriota; c__Actinobacteria; o__Micrococcales; f__Micrococcaceae; g__Rothia
ASV00056	e984e1e451eeae14185dcb3b05ab633b	d__Bacteria; p__Proteobacteria; c__Gammaproteobacteria; o__Burkholderiales; f__Neisseriaceae; g__Neisseria; s__Neisseria_sp.
ASV00057	f483115cf9def110ac01dc2ddc065a6c	d__Bacteria; p__Fusobacteriota; c__Fusobacteriia; o__Fusobacteriales; f__Fusobacteriaceae; g__Fusobacterium
ASV00058	dcb161eadee4efe6d92442c7ea8b7411	d__Bacteria; p__Firmicutes; c__Bacilli; o__Erysipelotrichales; f__Erysipelotrichaceae; g__Dielma; s__uncultured_bacterium
ASV00059	c06ccd1f7d57566ef669942328b1a946	d__Bacteria; p__Proteobacteria; c__Gammaproteobacteria; o__Pseudomonadales; f__Pseudomonadaceae; g__Pseudomonas
ASV00060	d7bd6100f6e36dad63a8d96b212ce6ec	d__Bacteria; p__Bacteroidota; c__Bacteroidia; o__Flavobacteriales; f__Weeksellaceae; g__Bergeyella; s__uncultured_bacterium
ASV00061	10403065b9da06c956ad73ec95ed8645	d__Bacteria; p__Proteobacteria; c__Gammaproteobacteria; o__Pasteurellales; f__Pasteurellaceae; g__Pasteurella; s__Pasteurella_multocida
ASV00062	3a739e2cc551b33531430023dcc43de2	d__Bacteria; p__Firmicutes; c__Bacilli; o__Lactobacillales; f__Lactobacillaceae; g__Lactobacillus
ASV00063	05b18ec772b1068d4e5af85a64eaed0f	d__Bacteria; p__Actinobacteriota; c__Actinobacteria; o__Micrococcales; f__Dermabacteraceae; g__Brachybacterium
ASV00064	4c1084e4bd6c6f83f8dfa767437e427e	d__Bacteria; p__Firmicutes; c__Bacilli; o__Staphylococcales; f__Staphylococcaceae; g__Jeotgalicoccus
ASV00065	a3609352161db02252c69b321d2e02b6	d__Bacteria; p__Bacteroidota; c__Bacteroidia; o__Bacteroidales; f__Prevotellaceae; g__Alloprevotella; s__Prevotella_sp.
ASV00066	e7dd01d01c0203abc3708549d99e4e9c	d__Bacteria; p__Firmicutes; c__Bacilli; o__Staphylococcales; f__Staphylococcaceae; g__Staphylococcus
ASV00067	a67e0b2bf5ad37c708719aa766b448f9	d__Bacteria; p__Proteobacteria; c__Gammaproteobacteria; o__Pasteurellales; f__Pasteurellaceae; g__Mannheimia; s__Mannheimia_varigena
ASV00068	a3022e8ed42cb33e0ee95f6c8277c17d	d__Bacteria; p__Bacteroidota; c__Bacteroidia; o__Flavobacteriales; f__Weeksellaceae; g__Chryseobacterium
ASV00069	84c823785addc0f1feab5661debd7a32	d__Bacteria; p__Proteobacteria; c__Gammaproteobacteria; o__Burkholderiales; f__Neisseriaceae; g__Kingella; s__uncultured_bacterium
ASV00070	7b9c8d4a1896d84d92ab4820edd025a6	d__Bacteria; p__Firmicutes; c__Bacilli; o__Staphylococcales; f__Staphylococcaceae; g__Staphylococcus
ASV00071	8048c6d48b7eb0a432dc4aa28e73ecce	d__Bacteria; p__Proteobacteria; c__Gammaproteobacteria; o__Burkholderiales; f__Neisseriaceae
ASV00072	26b44ad942a3a270a10cb1115551c68a	d__Bacteria; p__Bacteroidota; c__Bacteroidia; o__Bacteroidales; f__Porphyromonadaceae; g__Porphyromonas
ASV00073	02e727418d3a00b672182758c0cdf14a	d__Bacteria; p__Firmicutes; c__Bacilli
ASV00074	2a26b09fec63c17baffbb60b5ab4d848	d__Bacteria; p__Proteobacteria; c__Gammaproteobacteria; o__Pasteurellales; f__Pasteurellaceae; g__Actinobacillus
ASV00075	49da53c929cc1a7a5f382d894077a0c8	d__Bacteria; p__Firmicutes; c__Bacilli; o__Lactobacillales; f__Streptococcaceae; g__Streptococcus; s__Streptococcus_ovis
ASV00076	c667664df1fb6f8705f9a8a861370a72	d__Bacteria; p__Firmicutes; c__Bacilli; o__Lactobacillales; f__Lactobacillaceae; g__Lactobacillus; s__Lactobacillus_delbrueckii
ASV00077	3ebe761bfb1238c87195d431f41bf976	d__Bacteria; p__Proteobacteria; c__Gammaproteobacteria; o__Pseudomonadales; f__Moraxellaceae; g__Acinetobacter
ASV00078	b336f0f27269d5b94459ce2b6f4e0d59	d__Bacteria; p__Proteobacteria; c__Gammaproteobacteria; o__Pasteurellales; f__Pasteurellaceae; g__Actinobacillus
ASV00079	3a35908902ff0be11d0604bd03514b53	d__Bacteria; p__Fusobacteriota; c__Fusobacteriia; o__Fusobacteriales; f__Fusobacteriaceae; g__Fusobacterium; s__Fusobacterium_sp.
ASV00080	68f67af70cdf3f708db017f65899cc1d	d__Bacteria; p__Actinobacteriota; c__Actinobacteria; o__Propionibacteriales; f__Propionibacteriaceae; g__Cutibacterium
ASV00081	4e4a3db8765c9d0b9abf7268162f7dc3	d__Bacteria; p__Firmicutes; c__Bacilli; o__Lactobacillales; f__Streptococcaceae; g__Streptococcus
ASV00082	1a536b0e1f97503816f150ed89839a0f	d__Bacteria; p__Firmicutes; c__Bacilli; o__Bacillales; f__Planococcaceae
ASV00083	681c1740d5917dc84caacdd55ece7ca2	d__Bacteria; p__Proteobacteria; c__Gammaproteobacteria; o__Pseudomonadales; f__Pseudomonadaceae; g__Pseudomonas
ASV00084	39277856f18f889dce2a469fd8cb94d0	d__Bacteria; p__Firmicutes; c__Clostridia; o__Clostridiales; f__Clostridiaceae; g__Clostridium_sensu_stricto_1
ASV00085	394eda29c886632f514dd94b58381186	d__Bacteria; p__Proteobacteria; c__Gammaproteobacteria; o__Pasteurellales; f__Pasteurellaceae; g__Haemophilus
ASV00086	9f3a4f155baf0ed6edb900bca0615674	d__Bacteria; p__Actinobacteriota; c__Actinobacteria; o__Micrococcales; f__Intrasporangiaceae
ASV00087	7fe6fdd9ae79affe38f3e22482cf3cab	d__Bacteria; p__Firmicutes; c__Bacilli; o__Lactobacillales; f__Streptococcaceae; g__Streptococcus
ASV00088	0c579d21280801f02a641e1608606927	d__Bacteria; p__Actinobacteriota; c__Actinobacteria; o__Micrococcales; f__Micrococcaceae; g__Micrococcus
ASV00089	7911816f5e81f650f769aba0d5c708cb	d__Bacteria; p__Cyanobacteria; c__Cyanobacteriia; o__Chloroplast; f__Chloroplast; g__Chloroplast
ASV00090	a810c79a3f33d1086f7369bae877d119	d__Bacteria; p__Firmicutes; c__Bacilli; o__Lactobacillales
ASV00091	ee3a875649e6166561327938ef1421d7	d__Bacteria; p__Firmicutes; c__Clostridia; o__Clostridiales; f__Clostridiaceae; g__Sarcina; s__uncultured_bacterium
ASV00092	df031cac71bcde495c611bd4fac2b75a	d__Bacteria; p__Actinobacteriota; c__Actinobacteria; o__Micrococcales; f__Brevibacteriaceae; g__Brevibacterium
ASV00093	ef9abd3378e2ba521243ffb5b1e5b9d8	d__Bacteria; p__Bacteroidota; c__Bacteroidia; o__Bacteroidales; f__Porphyromonadaceae; g__Porphyromonas
ASV00094	22b3c70cdfb1714224e1bf8a6314bee9	d__Bacteria; p__Firmicutes; c__Clostridia; o__Peptostreptococcales-Tissierellales; f__Peptostreptococcales-Tissierellales; g__Finegoldia; s__uncultured_bacterium
ASV00095	c7c7262536c1676b4a7656454ba14cc8	d__Bacteria; p__Proteobacteria; c__Gammaproteobacteria; o__Pasteurellales; f__Pasteurellaceae; g__Actinobacillus
ASV00096	0fce2a74cd42f6cab4e11fc624d711f1	d__Bacteria; p__Proteobacteria; c__Gammaproteobacteria; o__Pasteurellales; f__Pasteurellaceae; g__Aggregatibacter
ASV00097	acc419a6b6ef7d482467d4abef80df12	d__Bacteria; p__Proteobacteria; c__Gammaproteobacteria; o__Pseudomonadales; f__Moraxellaceae; g__Acinetobacter
ASV00098	4e0763702795e6afb59e7d22281a0099	d__Bacteria; p__Firmicutes; c__Bacilli; o__Staphylococcales; f__Staphylococcaceae; g__Staphylococcus
ASV00099	938e81587dd1f92bc9595180ad8dcd6f	d__Bacteria; p__Firmicutes; c__Bacilli; o__Lactobacillales; f__Streptococcaceae; g__Streptococcus
ASV00100	19242d6e262c55c76fdde74fbd05d9ad	d__Bacteria; p__Proteobacteria; c__Gammaproteobacteria; o__Pseudomonadales; f__Moraxellaceae; g__Acinetobacter
ASV00101	107273e73071282e4d0f4a0b46548da5	d__Bacteria; p__Proteobacteria; c__Gammaproteobacteria; o__Aeromonadales; f__Aeromonadaceae; g__Aeromonas
ASV00102	79fd4ccc7a468c0c2be80c48ff6daee8	d__Bacteria; p__Firmicutes; c__Bacilli; o__Lactobacillales; f__Streptococcaceae; g__Streptococcus
ASV00103	7ff49b8b5db2e662d003f2acf2d9a094	d__Bacteria; p__Proteobacteria; c__Gammaproteobacteria; o__Pasteurellales; f__Pasteurellaceae; g__Nicoletella; s__Nicoletella_semolina
ASV00104	821130ba72e86c335c55c269f31db0d0	d__Bacteria; p__Firmicutes; c__Clostridia; o__Clostridiales; f__Clostridiaceae; g__Clostridium_sensu_stricto_1; s__Clostridium_butyricum
ASV00105	a4afd8f03147f01f7b92d0be5288109c	d__Bacteria; p__Fusobacteriota; c__Fusobacteriia; o__Fusobacteriales; f__Fusobacteriaceae; g__Fusobacterium
ASV00106	2d4c6e202712bed95ac6f1be68516901	d__Bacteria; p__Proteobacteria; c__Gammaproteobacteria; o__Burkholderiales; f__Neisseriaceae; g__Alysiella; s__Alysiella_crassa
ASV00107	2c982937754e6321f861027032db80f7	d__Bacteria; p__Bacteroidota; c__Bacteroidia; o__Bacteroidales; f__Bacteroidaceae; g__Bacteroides
ASV00108	a3082d016478049dbefd77c93609f586	d__Bacteria; p__Proteobacteria; c__Gammaproteobacteria; o__Burkholderiales; f__Neisseriaceae; g__Alysiella; s__Alysiella_crassa
ASV00109	11f0558dca37009cbf1a6083b0b658e5	d__Bacteria; p__Proteobacteria; c__Gammaproteobacteria; o__Enterobacterales; f__Morganellaceae; g__Providencia
ASV00110	45acefc83494e2b504ca2bebbca07b91	d__Bacteria; p__Proteobacteria; c__Gammaproteobacteria; o__Pasteurellales; f__Pasteurellaceae; g__Actinobacillus
ASV00111	65641452be75528754b5ae258ba661c1	d__Bacteria; p__Firmicutes; c__Bacilli; o__Lactobacillales; f__Aerococcaceae; g__Aerococcus
ASV00112	ee37821b22e5ddf0023c5aaf696fb372	d__Bacteria; p__Firmicutes; c__Bacilli; o__Lactobacillales; f__Lactobacillaceae; g__Lactobacillus; s__uncultured_methanogenic
ASV00113	dcb465a272fc5e539637ca2798d7c090	d__Bacteria; p__Proteobacteria; c__Gammaproteobacteria; o__Pseudomonadales; f__Moraxellaceae; g__Moraxella; s__Moraxella_oblonga
ASV00114	2f7db29d89aa3dce7453fcc7348598e9	d__Bacteria; p__Proteobacteria; c__Gammaproteobacteria; o__Pseudomonadales; f__Pseudomonadaceae; g__Pseudomonas
ASV00115	db1d8e2a3ec12bdf03df47b1aab59bcd	d__Bacteria; p__Actinobacteriota; c__Actinobacteria; o__Corynebacteriales; f__Corynebacteriaceae; g__Corynebacterium
ASV00116	8b91e5b1c412877f96a4a342ab6dc680	d__Bacteria; p__Proteobacteria; c__Gammaproteobacteria; o__Pseudomonadales; f__Moraxellaceae; g__Acinetobacter
ASV00117	e2704c83ba9d4a85c0206ea062ef342e	d__Bacteria; p__Bacteroidota; c__Bacteroidia; o__Flavobacteriales; f__Weeksellaceae; g__Bergeyella; s__uncultured_bacterium
ASV00118	9477d14f8c109bae38f32af89c4c42ee	d__Bacteria; p__Actinobacteriota; c__Actinobacteria; o__Corynebacteriales; f__Corynebacteriaceae; g__Corynebacterium
ASV00119	44cf3d3e7a91fb698ee87c3808f9b1bd	d__Bacteria; p__Firmicutes; c__Bacilli; o__Staphylococcales; f__Staphylococcaceae; g__Salinicoccus; s__uncultured_bacterium
ASV00120	4b7f9c08b81c43388fad434652cd8a77	d__Bacteria; p__Proteobacteria; c__Gammaproteobacteria; o__Pseudomonadales; f__Moraxellaceae
ASV00121	87520801be79fdca9f0b39345d2a7279	d__Bacteria; p__Bacteroidota; c__Bacteroidia; o__Bacteroidales; f__Prevotellaceae; g__Alloprevotella
ASV00122	b83173072d39dca4df55548ae7eb8913	d__Bacteria; p__Firmicutes; c__Bacilli; o__Bacillales; f__Planococcaceae; g__Rummeliibacillus
ASV00123	1034fa664db65b0bbf3b58b0d03b5b10	d__Bacteria; p__Proteobacteria; c__Gammaproteobacteria; o__Pseudomonadales; f__Moraxellaceae
ASV00124	497a26126c9e726c768bdec79e8c4e9b	d__Bacteria; p__Actinobacteriota; c__Actinobacteria; o__Micrococcales; f__Microbacteriaceae; g__Curtobacterium
ASV00125	26b49807524ea843053eb0ed326b69eb	d__Bacteria; p__Proteobacteria; c__Gammaproteobacteria; o__Pseudomonadales; f__Moraxellaceae; g__Psychrobacter
ASV00126	b21f8cd99a1ca2af3f89fd2faf0ce13e	d__Bacteria; p__Bacteroidota; c__Bacteroidia; o__Flavobacteriales; f__Weeksellaceae; g__Chryseobacterium
ASV00127	5cb09f2e80e3d7def14ad9d664af073d	d__Bacteria; p__Proteobacteria; c__Gammaproteobacteria; o__Burkholderiales; f__Burkholderiaceae; g__Lautropia; s__uncultured_bacterium
ASV00128	940c5c7f5d291961c87dd25da8580e29	d__Bacteria; p__Firmicutes; c__Bacilli; o__Erysipelotrichales; f__Erysipelotrichaceae; g__Faecalibaculum; s__uncultured_bacterium
ASV00129	8b9ce5d63321e8cbc4516380a4ecbca9	d__Bacteria; p__Firmicutes; c__Bacilli; o__Bacillales; f__Planococcaceae; g__Kurthia
ASV00130	b16299c25cc27443a895b8f9d07a9030	d__Bacteria; p__Proteobacteria; c__Gammaproteobacteria; o__Pseudomonadales; f__Moraxellaceae
ASV00131	a422e01df3ee8c78d72cdfcabab91f3e	d__Bacteria; p__Proteobacteria; c__Gammaproteobacteria; o__Pasteurellales; f__Pasteurellaceae; g__Actinobacillus
ASV00132	f9b19f512c042fd9e1417b671688caf0	d__Bacteria; p__Firmicutes; c__Bacilli; o__Lactobacillales; f__Streptococcaceae; g__Streptococcus
ASV00133	b165eef2ac83e1616fd2aebca635c0c5	d__Bacteria; p__Bacteroidota; c__Bacteroidia; o__Flavobacteriales; f__Weeksellaceae; g__Bergeyella; s__uncultured_Bergeyella
ASV00134	9cf5d67b7c53a399691e687fb968ccf9	d__Bacteria; p__Firmicutes; c__Bacilli; o__Lactobacillales; f__Streptococcaceae; g__Streptococcus
ASV00135	6d157c49a79184ad60f86a0ab78a0abc	d__Bacteria; p__Proteobacteria; c__Gammaproteobacteria; o__Burkholderiales; f__Alcaligenaceae; g__Oligella; s__uncultured_bacterium
ASV00136	0548b11b6de90319756016a02baab332	d__Bacteria; p__Proteobacteria; c__Gammaproteobacteria; o__Pasteurellales; f__Pasteurellaceae; g__Aggregatibacter
ASV00137	3ee2f30e70c2ec005a999d3e1ef5e83e	d__Bacteria; p__Bacteroidota; c__Bacteroidia; o__Bacteroidales; f__Prevotellaceae; g__Alloprevotella
ASV00138	9ac3bb1d7dedb08a012692a6f536b5af	d__Bacteria; p__Proteobacteria; c__Alphaproteobacteria; o__Sphingomonadales; f__Sphingomonadaceae; g__Sphingomonas
ASV00139	fe5b867a508c1fe71eac03b2d7d41488	d__Bacteria; p__Actinobacteriota; c__Actinobacteria; o__Corynebacteriales; f__Corynebacteriaceae; g__Corynebacterium
ASV00140	868e0165fe32a8925b7f20afa5e1dbfc	d__Bacteria; p__Proteobacteria; c__Gammaproteobacteria; o__Burkholderiales; f__Comamonadaceae
ASV00141	c0d5395792eadbf5f62e8ffb14fa0262	d__Bacteria; p__Proteobacteria; c__Alphaproteobacteria; o__Rickettsiales; f__Mitochondria; g__Mitochondria; s__Triticum_aestivum
ASV00142	201391f5f6a276f15ebf01b9e92548ad	d__Bacteria; p__Bacteroidota; c__Bacteroidia; o__Bacteroidales; f__Porphyromonadaceae; g__Porphyromonas; s__uncultured_bacterium
ASV00143	55cc4f753ac3619731665b16b209af3f	d__Bacteria; p__Actinobacteriota; c__Actinobacteria; o__Micrococcales; f__Promicromonosporaceae; g__Isoptericola
ASV00144	45c1d7faf81dc4302d343b7283aa3c0d	d__Bacteria; p__Actinobacteriota; c__Actinobacteria; o__Micrococcales; f__Micrococcaceae; g__Enteractinococcus; s__uncultured_bacterium
ASV00145	0e6cf995b97eff85ea7b923e98fd1fa2	d__Bacteria; p__Actinobacteriota; c__Actinobacteria; o__Micrococcales; f__Intrasporangiaceae; g__Janibacter
ASV00146	c923b0df399a44f6b47502da3397300b	d__Bacteria; p__Proteobacteria; c__Gammaproteobacteria; o__Burkholderiales; f__Neisseriaceae; g__Alysiella; s__Alysiella_crassa
ASV00147	cb41ecd0e43a34a551cec6cb76a79843	d__Bacteria; p__Actinobacteriota; c__Actinobacteria; o__Corynebacteriales; f__Corynebacteriaceae; g__Corynebacterium
ASV00148	2fca4e315fdae54b094426e3841e8ec0	d__Bacteria; p__Firmicutes; c__Clostridia; o__Clostridiales; f__Clostridiaceae; g__Sarcina; s__uncultured_bacterium
ASV00149	7d184e176c01a5398d2a1c632cb75978	d__Bacteria; p__Firmicutes; c__Bacilli; o__Lactobacillales; f__Streptococcaceae; g__Streptococcus; s__Streptococcus_sp.
ASV00150	1c77a0bf03b01729aeb3ff255955b647	d__Bacteria; p__Bacteroidota; c__Bacteroidia; o__Bacteroidales; f__Bacteroidaceae; g__Bacteroides
ASV00151	8ba95dc9039b445b0e6a78ce16089a94	d__Bacteria; p__Firmicutes; c__Negativicutes; o__Veillonellales-Selenomonadales; f__Veillonellaceae; g__Veillonella
ASV00152	fa75e4a8d77483c82a344c520c19f153	d__Bacteria; p__Firmicutes; c__Bacilli; o__Lactobacillales; f__Carnobacteriaceae; g__Alloiococcus; s__uncultured_bacterium
ASV00153	5648dccee530d68ceb3e4d7d22cf8756	d__Bacteria; p__Proteobacteria; c__Gammaproteobacteria; o__Pseudomonadales; f__Pseudomonadaceae; g__Pseudomonas
ASV00154	8d697146cb9f47d316f2eb36c49b92c6	d__Bacteria; p__Proteobacteria; c__Gammaproteobacteria; o__Pseudomonadales; f__Moraxellaceae; g__Moraxella; s__Moraxella_bovoculi
ASV00155	fe3d89d3013a6f723037fa55d117a00a	d__Bacteria; p__Proteobacteria; c__Gammaproteobacteria; o__Burkholderiales; f__Chromobacteriaceae; g__Vogesella; s__uncultured_bacterium
ASV00156	118ad1476f8eb1080ba285e99cce112a	d__Bacteria; p__Proteobacteria; c__Gammaproteobacteria; o__Burkholderiales; f__Alcaligenaceae; g__Oligella; s__uncultured_bacterium
ASV00157	819e7b6e3a69952bf4173f7a95e79157	d__Bacteria; p__Firmicutes; c__Bacilli; o__Lactobacillales; f__Carnobacteriaceae
ASV00158	1fd6bc25da83cd0fb75d720b1011c0ba	d__Bacteria; p__Proteobacteria; c__Gammaproteobacteria; o__Pseudomonadales; f__Pseudomonadaceae; g__Pseudomonas
ASV00159	c80240af2d2a2456f1043628a0f9e3fe	d__Bacteria; p__Firmicutes; c__Bacilli; o__Lactobacillales; f__Streptococcaceae; g__Streptococcus; s__Streptococcus_suis
ASV00160	a9a33e1f6aeeeebae7ad720e0efb43b6	d__Bacteria; p__Bacteroidota; c__Bacteroidia; o__Sphingobacteriales; f__Sphingobacteriaceae; g__Pedobacter
ASV00161	7d78ed99b08bd1723065fdd795d17e9c	d__Bacteria; p__Actinobacteriota; c__Actinobacteria; o__Corynebacteriales; f__Corynebacteriaceae; g__Corynebacterium
ASV00162	f17d959760b1fa8a8c0ac74b621bdbb4	d__Bacteria; p__Proteobacteria; c__Alphaproteobacteria; o__Rickettsiales; f__Mitochondria; g__Mitochondria; s__Arachis_hypogaea
ASV00163	df12b9259965aa31198c552af5c61404	d__Bacteria; p__Firmicutes; c__Bacilli; o__Lactobacillales; f__Aerococcaceae; g__Facklamia; s__Facklamia_tabacinasalis
ASV00164	2ef1e51ab1cf99a3c6417b05a060830e	d__Bacteria; p__Firmicutes; c__Bacilli; o__Lactobacillales; f__Lactobacillaceae; g__Lactobacillus
ASV00165	9f6e4606eeef34ecab4436ad152de2ae	d__Bacteria; p__Proteobacteria; c__Gammaproteobacteria; o__Xanthomonadales; f__Rhodanobacteraceae; g__Luteibacter
ASV00166	32d41db4f6cad40a23b34136e99ce693	d__Bacteria; p__Bacteroidota; c__Bacteroidia; o__Bacteroidales; f__Porphyromonadaceae; g__Porphyromonas
ASV00167	df0e3d38eec730326754d8c17a8b8efe	d__Bacteria; p__Firmicutes; c__Bacilli; o__Erysipelotrichales; f__Erysipelotrichaceae; g__Turicibacter
ASV00168	d15bc449222795a9ff230013aa633686	d__Bacteria; p__Proteobacteria; c__Gammaproteobacteria; o__Pseudomonadales; f__Moraxellaceae; g__Acinetobacter
ASV00169	95f611bbd3fd3a186a384d6d902b1bcf	d__Bacteria; p__Proteobacteria; c__Gammaproteobacteria; o__Pasteurellales; f__Pasteurellaceae
ASV00170	1930d2ae4018583d606e705beea31bd1	d__Bacteria; p__Bacteroidota; c__Bacteroidia; o__Bacteroidales; f__Muribaculaceae; g__Muribaculaceae; s__uncultured_Bacteroidales
ASV00171	39f93c0bab9cbe762b2f789ad2962cf0	d__Bacteria; p__Firmicutes; c__Clostridia; o__Lachnospirales; f__Lachnospiraceae; g__Lachnospiraceae_AC2044_group; s__uncultured_rumen
ASV00172	2975801d295bca4e1c4ac89174d67519	d__Bacteria; p__Bacteroidota; c__Bacteroidia; o__Bacteroidales; f__Porphyromonadaceae; g__Porphyromonas; s__unidentified
ASV00173	95fdd816723ca482a5caba10bea171c8	d__Bacteria; p__Firmicutes; c__Bacilli; o__Lactobacillales; f__Lactobacillaceae; g__Lactobacillus
ASV00174	cd9401a6bce4a63af516d06d2a843f9d	d__Bacteria; p__Firmicutes; c__Negativicutes; o__Veillonellales-Selenomonadales; f__Veillonellaceae; g__Veillonella
ASV00175	d6443ae1b639b169177263669b3256d9	d__Bacteria; p__Firmicutes; c__Clostridia; o__Lachnospirales; f__Lachnospiraceae; g__A2; s__uncultured_bacterium
ASV00176	3ce742f22612219804f9c605f09047e3	d__Bacteria; p__Firmicutes; c__Negativicutes; o__Veillonellales-Selenomonadales; f__Veillonellaceae; g__Veillonella; s__uncultured_methanogenic
ASV00177	c205ffd4253c665eb57b25e1e8918faf	d__Bacteria; p__Proteobacteria; c__Gammaproteobacteria; o__Pseudomonadales; f__Moraxellaceae; g__Moraxella
ASV00178	c6dc07711191c934897ecc7cd34f382a	d__Bacteria; p__Bacteroidota; c__Bacteroidia; o__Flavobacteriales; f__Weeksellaceae; g__Bergeyella; s__uncultured_bacterium
ASV00179	33aea0b06eed52aea6dfea00584e2312	d__Bacteria; p__Bacteroidota; c__Bacteroidia; o__Bacteroidales; f__Muribaculaceae; g__Muribaculaceae; s__uncultured_bacterium
ASV00180	0ed3a6836e138f14044f6950ad7280d2	d__Bacteria; p__Actinobacteriota; c__Actinobacteria; o__Actinomycetales; f__Actinomycetaceae; g__Actinomyces
ASV00181	62fbd5d8dc1cd29df060b8b6c46e1352	d__Bacteria; p__Firmicutes; c__Bacilli; o__Staphylococcales; f__Staphylococcaceae; g__Jeotgalicoccus
ASV00182	e1c7d97fe13e9127d225d76a1feb8c78	d__Bacteria; p__Proteobacteria; c__Alphaproteobacteria; o__Rhizobiales; f__Rhizobiaceae; g__Allorhizobium-Neorhizobium-Pararhizobium-Rhizobium
ASV00183	f797f04703f752d39e88cc7a73f8c41f	d__Bacteria; p__Firmicutes; c__Bacilli; o__Lactobacillales; f__Streptococcaceae; g__Streptococcus; s__Streptococcus_porci
ASV00184	b383a0f98e44fe8a7452ebf944105c48	d__Bacteria; p__Firmicutes; c__Bacilli; o__Bacillales; f__Bacillaceae; g__Bacillus
ASV00185	6a4c0e5943a7eb8c9f0b5b5e69171828	d__Bacteria; p__Actinobacteriota; c__Actinobacteria; o__Corynebacteriales; f__Corynebacteriaceae; g__Corynebacterium; s__Corynebacterium_aurimucosum
ASV00186	820f6693f569e339f183638cd73a7fe6	d__Bacteria; p__Actinobacteriota; c__Actinobacteria; o__Corynebacteriales; f__Corynebacteriaceae; g__Lawsonella; s__uncultured_bacterium
ASV00187	1637345f45b90ef2aba65723fddc6151	d__Bacteria; p__Firmicutes; c__Bacilli; o__Lactobacillales; f__Streptococcaceae; g__Streptococcus
ASV00188	c60124e01f5ebfe2f9962bae385cb8c8	d__Bacteria; p__Bacteroidota; c__Bacteroidia; o__Bacteroidales; f__Prevotellaceae; g__Alloprevotella; s__Prevotella_sp.
ASV00189	467be98bf4dc74b30958569d801b1861	d__Bacteria; p__Bacteroidota; c__Bacteroidia; o__Bacteroidales; f__Prevotellaceae; g__Alloprevotella; s__Prevotella_sp.
ASV00190	06637cc72d103d5b72953db82ead8107	d__Bacteria; p__Bacteroidota; c__Bacteroidia; o__Bacteroidales; f__Prevotellaceae; g__Alloprevotella; s__Prevotella_sp.
ASV00191	a054d10c8a4d689889e40d8cd0c5b4cf	d__Bacteria; p__Proteobacteria; c__Gammaproteobacteria; o__Burkholderiales; f__Neisseriaceae; g__Alysiella
ASV00192	ec43f1012f180c84e832143ca1a9f82e	d__Bacteria; p__Proteobacteria; c__Gammaproteobacteria; o__Burkholderiales; f__Neisseriaceae; g__Neisseria; s__Neisseria_sp.
ASV00193	4f5efd25dacb5d639316e7291ff6ff8b	d__Bacteria; p__Proteobacteria; c__Gammaproteobacteria; o__Burkholderiales; f__Neisseriaceae; g__Neisseria
ASV00194	ac86fe67109cb2b66e9e6eb96a2c0537	d__Bacteria; p__Proteobacteria; c__Gammaproteobacteria; o__Burkholderiales; f__Neisseriaceae
ASV00195	daae43be6cf06991f62a085ba8bff3b6	d__Bacteria; p__Bacteroidota; c__Bacteroidia; o__Bacteroidales; f__Muribaculaceae; g__Muribaculaceae; s__uncultured_bacterium
ASV00196	633ccb5573c2e11050a0fe1318baff00	d__Bacteria; p__Bacteroidota; c__Bacteroidia; o__Bacteroidales; f__Prevotellaceae; g__Prevotella
ASV00197	709ac95936f36a657d0922bed1440290	d__Bacteria; p__Actinobacteriota; c__Actinobacteria; o__Micrococcales; f__Intrasporangiaceae; g__Ornithinicoccus; s__uncultured_bacterium
ASV00198	75b4531b6e2a608e7251f2f9baef4534	d__Bacteria; p__Proteobacteria; c__Gammaproteobacteria; o__Xanthomonadales; f__Xanthomonadaceae; g__Stenotrophomonas
ASV00199	215f95652a80ea1d25fb2c3bc85d860d	d__Bacteria; p__Proteobacteria; c__Gammaproteobacteria; o__Pasteurellales; f__Pasteurellaceae; g__Actinobacillus
ASV00200	0df6c802966e8670279671824da4f10a	d__Bacteria; p__Firmicutes; c__Bacilli; o__Lactobacillales; f__Lactobacillaceae; g__Lactobacillus
ASV00201	0a21726cd4952a96635576553da67787	d__Bacteria; p__Bacteroidota; c__Bacteroidia; o__Bacteroidales; f__Prevotellaceae; g__Alloprevotella
ASV00202	e2bd3a9338e344ff658675239fdea3ff	d__Bacteria; p__Actinobacteriota; c__Actinobacteria; o__Corynebacteriales; f__Corynebacteriaceae; g__Corynebacterium
ASV00203	1b51357852b0b814b4d9918c6f0ab762	d__Bacteria; p__Firmicutes; c__Bacilli; o__Lactobacillales; f__Streptococcaceae; g__Streptococcus
ASV00204	ca3e0de76e3cc9a192c40db0b9a4e7ec	d__Bacteria; p__Actinobacteriota; c__Actinobacteria; o__Corynebacteriales; f__Corynebacteriaceae; g__Corynebacterium; s__Corynebacterium_maris
ASV00205	36bb0a21dca3691ce721e46f902bad93	d__Bacteria; p__Actinobacteriota; c__Actinobacteria; o__Micrococcales
ASV00206	c2a787cf867ebfdce216002bcc8a94e1	d__Bacteria; p__Proteobacteria; c__Alphaproteobacteria; o__Rhizobiales; f__Rhizobiaceae; g__Allorhizobium-Neorhizobium-Pararhizobium-Rhizobium
ASV00207	c66ea3d804ab0d5346b5d0a31b4562ae	d__Bacteria; p__Proteobacteria; c__Gammaproteobacteria; o__Xanthomonadales; f__Xanthomonadaceae; g__Stenotrophomonas
ASV00208	26c6e3ed14694582e207478c1f23c21f	d__Bacteria; p__Firmicutes; c__Bacilli; o__Erysipelotrichales; f__Erysipelotrichaceae; g__Turicibacter
ASV00209	675c847bccbc53942ebb7b8cbb4efc4d	d__Bacteria; p__Bacteroidota; c__Bacteroidia; o__Bacteroidales; f__Prevotellaceae; g__Prevotella
ASV00210	1e42156f413459a1362188258b027cae	d__Bacteria; p__Firmicutes; c__Bacilli; o__Lactobacillales; f__Carnobacteriaceae
ASV00211	96286250d926d637fe2f47db3baa3575	d__Bacteria; p__Actinobacteriota; c__Actinobacteria; o__Micrococcales; f__Brevibacteriaceae; g__Brevibacterium; s__uncultured_bacterium
ASV00212	528090fd5a297e5dc03a373355040000	d__Bacteria; p__Bacteroidota; c__Bacteroidia; o__Bacteroidales; f__Prevotellaceae; g__Alloprevotella; s__Prevotella_sp.
ASV00213	d64c7d6eefe2943b465d4c1232e3dfe5	d__Bacteria; p__Firmicutes; c__Negativicutes; o__Veillonellales-Selenomonadales; f__Veillonellaceae; g__Veillonella; s__Veillonella_sp.
ASV00214	9d13b029feca9351027e64d5c439e3c9	d__Bacteria; p__Firmicutes; c__Bacilli; o__Lactobacillales; f__Streptococcaceae; g__Streptococcus
ASV00215	12322f15c5dcca422f121c2e90eb3566	d__Bacteria; p__Proteobacteria; c__Alphaproteobacteria; o__Caulobacterales; f__Caulobacteraceae; g__Brevundimonas; s__Brevundimonas_diminuta
ASV00216	46919701829f57fa2c77facf30a11355	d__Bacteria; p__Firmicutes; c__Clostridia; o__Peptostreptococcales-Tissierellales; f__Anaerovoracaceae; g__Mogibacterium
ASV00217	b2ea9ccd53772e114d90db37dab66930	d__Bacteria; p__Actinobacteriota; c__Actinobacteria; o__Micrococcales; f__Microbacteriaceae; g__Leucobacter
ASV00218	c3acca189872ec7b02ba8d9493f26579	d__Bacteria; p__Proteobacteria; c__Gammaproteobacteria; o__Pseudomonadales; f__Moraxellaceae; g__Moraxella
ASV00219	566e0022eb4f65298883ce9017cca3e7	d__Bacteria; p__Firmicutes; c__Clostridia; o__Clostridiales; f__Clostridiaceae; g__Clostridium_sensu_stricto_1
ASV00220	ee1814eae7134c82250cc7f18837c0d7	d__Bacteria; p__Firmicutes; c__Bacilli; o__Bacillales; f__Bacillaceae; g__Oceanobacillus; s__uncultured_bacterium
ASV00221	e8386d3a307c208c4b9f0a756259cd6b	d__Bacteria; p__Proteobacteria; c__Gammaproteobacteria; o__Pseudomonadales; f__Moraxellaceae; g__Acinetobacter
ASV00222	7fb08fa9b7b2eef6a3db57d0de769227	d__Bacteria; p__Firmicutes; c__Clostridia; o__Peptostreptococcales-Tissierellales; f__Peptostreptococcales-Tissierellales; g__Peptoniphilus
ASV00223	edcd254593221cbb7d4d4da834f07a0e	d__Bacteria; p__Proteobacteria; c__Gammaproteobacteria; o__Diplorickettsiales; f__Diplorickettsiaceae; g__Aquicella
ASV00224	b04309cbbac040e75d7cb1b80fc359d2	d__Bacteria; p__Proteobacteria; c__Gammaproteobacteria; o__Burkholderiales; f__Neisseriaceae; g__Alysiella
ASV00225	55e2d7da8ea712bbd4185968a4841314	d__Bacteria; p__Actinobacteriota; c__Actinobacteria; o__Micrococcales; f__Micrococcaceae; g__Enteractinococcus; s__uncultured_bacterium
ASV00226	ff9d93d7b7e46787568f2d241caeaf3b	d__Bacteria; p__Proteobacteria; c__Gammaproteobacteria; o__Pseudomonadales; f__Pseudomonadaceae; g__Pseudomonas
ASV00227	a47f1d9b166707448add5c1c113eb511	d__Bacteria; p__Proteobacteria; c__Gammaproteobacteria; o__Pseudomonadales; f__Pseudomonadaceae; g__Pseudomonas
ASV00228	cc761daf51f27c423da57f3f1f0ff5cc	d__Bacteria; p__Proteobacteria; c__Gammaproteobacteria; o__Enterobacterales; f__Erwiniaceae; g__Pantoea
ASV00229	7b7f9c073366c233fa85c7a9aee5903c	d__Bacteria; p__Actinobacteriota; c__Actinobacteria; o__Micrococcales; f__Promicromonosporaceae; g__Isoptericola
ASV00230	5931b5afa4f691e81f9fa835539139d9	d__Bacteria; p__Proteobacteria; c__Gammaproteobacteria; o__Diplorickettsiales; f__Diplorickettsiaceae; g__Rickettsiella
ASV00231	ba7733f712ed57406f90b6114c8aeaa6	d__Bacteria; p__Proteobacteria; c__Gammaproteobacteria; o__Pseudomonadales; f__Moraxellaceae
ASV00232	c1def48b42e159b33dd366fb124ea638	d__Bacteria; p__Bacteroidota; c__Bacteroidia; o__Bacteroidales; f__Muribaculaceae; g__Muribaculaceae; s__uncultured_bacterium
ASV00233	0c29d977a519492100171844d9f393b6	d__Bacteria; p__Bacteroidota; c__Bacteroidia; o__Bacteroidales; f__Prevotellaceae; g__Alloprevotella; s__Prevotella_sp.
ASV00234	6a5399f9f2e1742dcd9bc68d3c4524ac	d__Bacteria; p__Bacteroidota; c__Bacteroidia; o__Bacteroidales; f__Prevotellaceae; g__Alloprevotella; s__Prevotella_sp.
ASV00235	e00926b67a904daf78ee51c1f91b0f2b	d__Bacteria; p__Actinobacteriota; c__Actinobacteria; o__Micrococcales; f__Micrococcaceae; g__Enteractinococcus; s__uncultured_bacterium
ASV00236	ca9c66d47347c03d0343d6fe03ed8636	d__Bacteria; p__Proteobacteria; c__Gammaproteobacteria; o__Pasteurellales; f__Pasteurellaceae; g__Haemophilus
ASV00237	6ef7b60db4dbb513998e92a308afafe3	d__Bacteria; p__Firmicutes; c__Negativicutes; o__Veillonellales-Selenomonadales; f__Veillonellaceae; g__Veillonella
ASV00238	02a3bceaae3f46ce65712d73282df795	d__Bacteria; p__Firmicutes; c__Bacilli; o__Lactobacillales; f__Streptococcaceae; g__Streptococcus
ASV00239	0cbab642efd23fa36b17cb42f60fad14	d__Bacteria; p__Actinobacteriota; c__Actinobacteria; o__Micrococcales; f__Micrococcaceae; g__Yaniella; s__uncultured_bacterium
ASV00240	0ff52ecd45be79c478d82cfd5bd2e9cd	d__Bacteria; p__Proteobacteria; c__Gammaproteobacteria; o__Pseudomonadales; f__Moraxellaceae; g__Acinetobacter
ASV00241	7d88cb85b80e0024b54a61e7a6da3bf0	d__Bacteria; p__Firmicutes; c__Bacilli; o__Bacillales; f__Bacillaceae; g__Bacillus
ASV00242	5673ae66819e3bdbbc09461e4959159e	d__Bacteria; p__Proteobacteria; c__Gammaproteobacteria; o__Enterobacterales; f__Erwiniaceae; g__Pantoea
ASV00243	4e3a68532939aec65620000d57892a6b	d__Bacteria; p__Firmicutes; c__Bacilli; o__Lactobacillales; f__Carnobacteriaceae; g__Atopostipes; s__uncultured_bacterium
ASV00244	fac54fffc3590462dcdb5d93230fbb44	d__Bacteria; p__Actinobacteriota; c__Actinobacteria; o__Propionibacteriales; f__Propionibacteriaceae; g__Cutibacterium; s__Cutibacterium_granulosum
ASV00245	912f795ef3617aeb65ff9ad69b9567a8	d__Bacteria; p__Proteobacteria; c__Gammaproteobacteria; o__Xanthomonadales; f__Xanthomonadaceae; g__Stenotrophomonas
ASV00246	c311b942cce8213b5cd1e298d3b0e080	d__Bacteria; p__Firmicutes; c__Clostridia; o__Peptostreptococcales-Tissierellales; f__Peptostreptococcaceae; g__Peptostreptococcus; s__Peptostreptococcus_sp.
ASV00247	5292f29cab69c370997bcb039ef68d64	d__Bacteria; p__Bacteroidota; c__Bacteroidia; o__Bacteroidales; f__Bacteroidaceae; g__Bacteroides
ASV00248	b74673600a6d0cd0ba18f7d722def06c	d__Bacteria; p__Firmicutes; c__Bacilli; o__Lactobacillales; f__Leuconostocaceae; g__Weissella
ASV00249	079100e2145dba816b52d3dda2798b96	d__Bacteria; p__Proteobacteria; c__Gammaproteobacteria; o__Burkholderiales; f__Neisseriaceae; g__Neisseria; s__Neisseria_sp.
ASV00250	31e7d17e144a4d5557907c0ff9db56dd	d__Bacteria; p__Firmicutes; c__Clostridia; o__Clostridia; f__Hungateiclostridiaceae; g__Mageibacillus; s__Clostridiales_bacterium
ASV00251	374b724806294b861c4ed5cfb74e2f31	d__Bacteria; p__Proteobacteria; c__Alphaproteobacteria; o__Rhizobiales; f__Beijerinckiaceae; g__Methylobacterium-Methylorubrum
ASV00252	8ebe473cdfa1d4ca1af9537a022dbd79	d__Bacteria; p__Firmicutes; c__Bacilli; o__Lactobacillales; f__Streptococcaceae; g__Streptococcus; s__Streptococcus_sp.
ASV00253	0e0ccd8beb834b40f7d3f1b8b90bcbd5	d__Bacteria; p__Proteobacteria; c__Gammaproteobacteria; o__Pasteurellales; f__Pasteurellaceae; g__Actinobacillus
ASV00254	1a2a200b9491b6d499c566e122dca5d3	d__Bacteria; p__Proteobacteria; c__Gammaproteobacteria; o__Pasteurellales; f__Pasteurellaceae; g__Actinobacillus
ASV00255	dc419b0c9c24edc2289c9dc000e8990c	d__Bacteria; p__Bacteroidota; c__Bacteroidia; o__Flavobacteriales; f__Weeksellaceae; g__Bergeyella; s__uncultured_Bergeyella
ASV00256	dee4f93fff44255e31e05750a178d3e8	d__Bacteria; p__Bacteroidota; c__Bacteroidia; o__Flavobacteriales; f__Weeksellaceae; g__uncultured; s__Chishuiella_sp.
ASV00257	31f71ce5b3e181687916a3ce57c0e880	d__Bacteria; p__Actinobacteriota; c__Actinobacteria; o__Corynebacteriales; f__Dietziaceae; g__Dietzia
ASV00258	5fb0cddd85dbd64304a5786e2a8e0a7f	d__Bacteria; p__Proteobacteria; c__Gammaproteobacteria; o__Pseudomonadales; f__Pseudomonadaceae; g__Pseudomonas; s__Pseudomonas_pertucinogena
ASV00259	a0c102f1c477122a16c2939c2e751bbf	d__Bacteria; p__Proteobacteria; c__Gammaproteobacteria; o__Pasteurellales; f__Pasteurellaceae; g__Actinobacillus
ASV00260	153a1c462f6c9cc86cb69c231e968272	d__Bacteria; p__Proteobacteria; c__Gammaproteobacteria; o__Pasteurellales; f__Pasteurellaceae; g__Actinobacillus
ASV00261	976bf4643424ff02c4dc10ab49d6ea3a	d__Bacteria; p__Firmicutes; c__Clostridia; o__Clostridiales; f__Clostridiaceae; g__Sarcina; s__uncultured_bacterium
ASV00262	c55da16f7bb7e9f858929286c9a8bffd	d__Bacteria; p__Proteobacteria; c__Gammaproteobacteria; o__Pseudomonadales; f__Pseudomonadaceae; g__Pseudomonas; s__Pseudomonas_xanthomarina
ASV00263	f5fa0eccd25b217c54fef5ef749a4fa4	d__Bacteria; p__Verrucomicrobiota; c__Kiritimatiellae; o__WCHB1-41; f__WCHB1-41; g__WCHB1-41; s__uncultured_bacterium
ASV00264	8f54f389e3d2e50a7752b499c582fe25	d__Bacteria; p__Actinobacteriota; c__Actinobacteria; o__Micrococcales; f__Micrococcaceae; g__Citricoccus
ASV00265	e57c5df6a9b3b982472e7754ed31f313	d__Bacteria; p__Proteobacteria; c__Gammaproteobacteria; o__Burkholderiales; f__Oxalobacteraceae; g__Massilia
ASV00266	a76e065bdfde0aa883c898ccf5f092fc	d__Bacteria; p__Proteobacteria; c__Alphaproteobacteria; o__Sphingomonadales; f__Sphingomonadaceae; g__Sphingomonas
ASV00267	72a7f6c3443ad59c6a5a0a5d49df560c	d__Bacteria; p__Proteobacteria; c__Gammaproteobacteria; o__Pasteurellales; f__Pasteurellaceae; g__Actinobacillus
ASV00268	78db7fa6b16b73b101fbb8b282b5330e	d__Bacteria; p__Proteobacteria; c__Gammaproteobacteria; o__Pseudomonadales; f__Pseudomonadaceae; g__Pseudomonas
ASV00269	aeba60c7e1ea257da6e4fe637caa6402	d__Bacteria; p__Proteobacteria; c__Gammaproteobacteria; o__Pasteurellales; f__Pasteurellaceae; g__Actinobacillus
ASV00270	d6efd2da2728fd74ded268122ee05036	d__Bacteria; p__Proteobacteria; c__Alphaproteobacteria; o__Sphingomonadales; f__Sphingomonadaceae; g__Sphingomonas
ASV00271	2ddb215ff668b6a24a9ccf2bb076a453	d__Bacteria; p__Firmicutes; c__Bacilli; o__Lactobacillales; f__Enterococcaceae; g__Tetragenococcus; s__Tetragenococcus_halophilus
ASV00272	e78ecb138a8bee2a728274b849db12c1	d__Bacteria; p__Proteobacteria; c__Gammaproteobacteria; o__Pasteurellales; f__Pasteurellaceae; g__Aggregatibacter; s__uncultured_bacterium
ASV00273	79a0ad1a89fe80d8b650df1184c7dfb2	d__Bacteria; p__Firmicutes; c__Bacilli; o__Bacillales; f__Marinococcaceae; g__Marinococcus
ASV00274	79b54162e8f48780ea04bd6e1931764c	d__Bacteria; p__Bacteroidota; c__Bacteroidia; o__Bacteroidales; f__Porphyromonadaceae; g__Porphyromonas
ASV00275	f4e78e2e397dc8bd3ca2f87c245a8773	d__Bacteria; p__Fusobacteriota; c__Fusobacteriia; o__Fusobacteriales; f__Fusobacteriaceae; g__Fusobacterium
ASV00276	b2574632cd105083065793a728d40c81	d__Bacteria; p__Firmicutes; c__Clostridia; o__Peptostreptococcales-Tissierellales; f__Peptostreptococcales-Tissierellales; g__Peptoniphilus
ASV00277	fc6ba86c5b8dcb0fb3742a44b7b5010b	d__Bacteria; p__Firmicutes; c__Bacilli; o__Staphylococcales; f__Staphylococcaceae; g__Staphylococcus
ASV00278	0a3cf58d4ca062c13d42c9db4ebcbc53	d__Bacteria; p__Cyanobacteria; c__Cyanobacteriia; o__Chloroplast; f__Chloroplast; g__Chloroplast
ASV00279	ca22c3c2d7b539195ba89ad5081f6764	d__Bacteria; p__Bacteroidota; c__Bacteroidia; o__Flavobacteriales; f__Weeksellaceae; g__uncultured; s__Wautersiella_sp.
ASV00280	052ed87a5bce8789c20b59effda065d6	d__Bacteria; p__Firmicutes; c__Clostridia; o__Peptostreptococcales-Tissierellales; f__Peptostreptococcales-Tissierellales; g__Fenollaria; s__uncultured_bacterium
ASV00281	bcba47620c299fd34809f143e3d26dff	d__Bacteria; p__Proteobacteria; c__Alphaproteobacteria; o__Sphingomonadales; f__Sphingomonadaceae; g__Sphingomonas
ASV00282	06c7718e4b6bee68017b55f951469616	d__Bacteria; p__Proteobacteria; c__Gammaproteobacteria; o__Pasteurellales; f__Pasteurellaceae; g__Actinobacillus
ASV00283	7d1949ffc26db00d6830430523791f82	d__Bacteria; p__Bacteroidota; c__Bacteroidia; o__Bacteroidales; f__Prevotellaceae; g__Alloprevotella; s__Prevotella_sp.
ASV00284	adf8882d5fd60155f03f9a52e900d32d	d__Bacteria; p__Proteobacteria; c__Gammaproteobacteria; o__Alteromonadales; f__Alteromonadaceae; g__Rheinheimera
ASV00285	dd3f1d27af1be908d3c3fd143339aa9c	d__Bacteria; p__Firmicutes; c__Clostridia; o__Lachnospirales; f__Lachnospiraceae; g__Lachnospiraceae_NK4A136_group; s__Lachnospiraceae_bacterium
ASV00286	942ec60e75a4f9183b9b69cbf8960379	d__Bacteria; p__Firmicutes; c__Bacilli; o__Lactobacillales; f__Carnobacteriaceae; g__Granulicatella
ASV00287	d3130c9a05340dce24465b8bd17f145d	d__Bacteria; p__Proteobacteria; c__Gammaproteobacteria; o__Burkholderiales; f__Neisseriaceae; g__Alysiella; s__Alysiella_crassa
ASV00288	0a3e268ea7c4362238879acc830e653b	d__Bacteria; p__Bacteroidota; c__Bacteroidia; o__Bacteroidales; f__Porphyromonadaceae; g__Porphyromonas; s__uncultured_bacterium
ASV00289	ac93a78164a47c4ed223345d13c46eb8	d__Bacteria; p__Firmicutes; c__Bacilli; o__Staphylococcales; f__Staphylococcaceae; g__Staphylococcus
ASV00290	7ac5b3a5c082a4143800af34babcf3aa	d__Bacteria; p__Proteobacteria; c__Gammaproteobacteria; o__Pseudomonadales; f__Moraxellaceae; g__Acinetobacter
ASV00291	d048156d64607e2957751aba65b3cbaf	d__Bacteria; p__Proteobacteria; c__Gammaproteobacteria; o__Pasteurellales; f__Pasteurellaceae; g__Aggregatibacter; s__unidentified
ASV00292	2bd9309f2f97cae51d18d06ea1ca519a	d__Bacteria; p__Firmicutes; c__Bacilli; o__Lactobacillales; f__Carnobacteriaceae; g__Granulicatella
ASV00293	92f1720367db58c68a96eceb9feb416a	d__Bacteria; p__Proteobacteria; c__Alphaproteobacteria; o__Rhizobiales; f__Beijerinckiaceae; g__Methylobacterium-Methylorubrum
ASV00294	05fb4c30663dd5e4abb24b336f954958	d__Bacteria; p__Firmicutes; c__Bacilli; o__Lactobacillales
ASV00295	82a84b04152b17298d6fc943a3c09864	d__Bacteria; p__Proteobacteria; c__Gammaproteobacteria; o__Xanthomonadales; f__Xanthomonadaceae
ASV00296	0ebb2cf4a2017aeaefadf9ae5062eb62	d__Bacteria; p__Bacteroidota; c__Bacteroidia; o__Bacteroidales; f__Muribaculaceae; g__Muribaculaceae
ASV00297	9cca219ac7e1d9722ab63545dc219ecd	d__Bacteria; p__Proteobacteria; c__Gammaproteobacteria; o__Pseudomonadales; f__Pseudomonadaceae; g__Pseudomonas
ASV00298	bc6c345a2feb70d3210ba7f89530c5b0	d__Bacteria; p__Firmicutes; c__Bacilli; o__Staphylococcales; f__Staphylococcaceae; g__Jeotgalicoccus
ASV00299	d062aab2d581a40e622dc728e96ff07d	d__Bacteria; p__Firmicutes; c__Bacilli; o__Lactobacillales; f__Carnobacteriaceae; g__Atopostipes; s__uncultured_bacterium
ASV00300	0200d02be26e3aed788c37e533c41238	d__Bacteria; p__Bacteroidota; c__Bacteroidia; o__Bacteroidales; f__Prevotellaceae; g__Prevotella; s__uncultured_bacterium
ASV00301	7389b6c11a50061a457df7ef95f06d22	d__Bacteria; p__Actinobacteriota; c__Actinobacteria; o__Pseudonocardiales; f__Pseudonocardiaceae; g__Pseudonocardia
ASV00302	d66072bb4e903a9c1a95728d29427410	d__Bacteria; p__Actinobacteriota; c__Actinobacteria; o__Micrococcales; f__Microbacteriaceae; g__Curtobacterium
ASV00303	98ad5a9fbbaf04f4d659c46c2afc72ee	d__Bacteria; p__Proteobacteria; c__Gammaproteobacteria; o__Xanthomonadales; f__Xanthomonadaceae; g__uncultured; s__Luteimonas_sp.
ASV00304	04ecfad5772d2e09a84a0f5ef460536c	d__Bacteria; p__Proteobacteria; c__Alphaproteobacteria; o__Rhizobiales; f__Beijerinckiaceae; g__Methylobacterium-Methylorubrum
ASV00305	fe5c54042265ca34595224acd4869b45	d__Bacteria; p__Campilobacterota; c__Campylobacteria; o__Campylobacterales; f__Campylobacteraceae; g__Campylobacter
ASV00306	6fd430b55ccfa3d06028840419621cab	d__Bacteria; p__Firmicutes; c__Bacilli; o__Lactobacillales; f__Streptococcaceae; g__Streptococcus
ASV00307	a3c90a6cae259912ca04d314e0780309	d__Bacteria; p__Firmicutes; c__Bacilli; o__Lactobacillales; f__Streptococcaceae; g__Streptococcus; s__Streptococcus_porci
ASV00308	d656c73ed048ac0cacedabe4b3362c80	d__Bacteria; p__Actinobacteriota; c__Actinobacteria; o__Corynebacteriales; f__Nocardiaceae; g__Gordonia
ASV00309	74a050d72bed178a55f0d41a1fd32656	d__Bacteria; p__Firmicutes; c__Clostridia; o__Peptostreptococcales-Tissierellales; f__Peptostreptococcales-Tissierellales; g__Parvimonas; s__uncultured_bacterium
ASV00310	a3560abc2dbc70edb35924dd15206719	d__Bacteria; p__Firmicutes; c__Clostridia; o__Clostridiales; f__Clostridiaceae; g__Sarcina; s__uncultured_bacterium
ASV00311	0a2768899e4976e4475e05cef91e4284	d__Bacteria; p__Actinobacteriota; c__Actinobacteria; o__Micrococcales; f__Microbacteriaceae; g__Microbacterium
ASV00312	75d0bafe93e5796cb5924fb44c9b3cf4	d__Bacteria; p__Actinobacteriota; c__Actinobacteria; o__Corynebacteriales; f__Dietziaceae; g__Dietzia
ASV00313	b6c83c9dcc47d41e1ea5831f40966169	d__Bacteria; p__Bacteroidota; c__Bacteroidia; o__Cytophagales; f__Hymenobacteraceae; g__Hymenobacter
ASV00314	d9f8e7cdb82b185cc1c50919723942d3	d__Bacteria; p__Bacteroidota; c__Bacteroidia; o__Bacteroidales; f__Prevotellaceae; g__Alloprevotella; s__Prevotella_sp.
ASV00315	3b872df55b95478fb8e7b525cb88f64b	d__Bacteria; p__Firmicutes; c__Bacilli; o__Lactobacillales; f__Streptococcaceae; g__Streptococcus
ASV00316	b4ce20d9e9d9cf35d1f66097699029c3	d__Bacteria; p__Actinobacteriota; c__Actinobacteria; o__Corynebacteriales; f__Corynebacteriaceae; g__Corynebacterium
ASV00317	d32bdaaea07bbd40fb479831444475da	d__Bacteria; p__Firmicutes; c__Bacilli; o__Lactobacillales; f__Streptococcaceae; g__Streptococcus; s__Streptococcus_tangierensis
ASV00318	9b00234d7a63293772e9d71652068ea5	d__Bacteria; p__Proteobacteria; c__Gammaproteobacteria; o__Pasteurellales; f__Pasteurellaceae; g__Actinobacillus
ASV00319	83e948f389f9d97b0c975afc880989e8	d__Bacteria; p__Firmicutes; c__Bacilli; o__Bacillales; f__Bacillaceae; g__Bacillus
ASV00320	0d2ad5f846dbcc7a3c4ff4cb93f1c459	d__Bacteria; p__Firmicutes; c__Bacilli; o__Lactobacillales; f__Carnobacteriaceae; g__Atopostipes; s__uncultured_bacterium
ASV00321	7ac4a96391f2a6c08962099630a33237	d__Bacteria; p__Bacteroidota; c__Bacteroidia; o__Bacteroidales; f__Porphyromonadaceae; g__Porphyromonas; s__uncultured_bacterium
ASV00322	e94a8baba45acc68ce45e9956b0ab2f6	d__Bacteria; p__Firmicutes; c__Clostridia; o__Lachnospirales; f__Lachnospiraceae
ASV00323	d8c0db245859675ccda97d32c44def3c	d__Bacteria; p__Firmicutes; c__Clostridia; o__Peptostreptococcales-Tissierellales; f__Anaerovoracaceae; g__Family_XIII_AD3011_group; s__uncultured_bacterium
ASV00324	a1d83433e07f97fd446f7ff512e44fc6	d__Bacteria; p__Proteobacteria; c__Gammaproteobacteria; o__Burkholderiales; f__Comamonadaceae; g__Comamonas
ASV00325	8b231e0e4528cc034cb71712d9ad3a09	d__Bacteria; p__Firmicutes; c__Bacilli; o__Lactobacillales; f__Streptococcaceae; g__Streptococcus
ASV00326	ef0ec56590bbbcbe93a654bc75c1adea	d__Bacteria; p__Proteobacteria; c__Gammaproteobacteria; o__Pseudomonadales; f__Pseudomonadaceae; g__Pseudomonas
ASV00327	c2aecf4b0fbc82331f8a7b531f6bf048	d__Bacteria; p__Bacteroidota; c__Bacteroidia; o__Bacteroidales; f__Rikenellaceae; g__Rikenellaceae_RC9_gut_group; s__uncultured_bacterium
ASV00328	7acf7ee70b0b6721c556802d2271c40a	d__Bacteria; p__Firmicutes; c__Bacilli; o__Bacillales; f__Planococcaceae; g__Solibacillus
ASV00329	b71c1bc9dbf05665b409fd7d6f62a26b	d__Bacteria; p__Bacteroidota; c__Bacteroidia; o__Bacteroidales; f__Prevotellaceae; g__Alloprevotella; s__Prevotella_sp.
ASV00330	9eab7a1249300ee6e9757c224201f94d	d__Bacteria; p__Proteobacteria; c__Gammaproteobacteria; o__Xanthomonadales; f__Xanthomonadaceae; g__Stenotrophomonas; s__uncultured_organism
ASV00331	1c73e1dd8862b6fdbc044d6e0d9ecc26	d__Bacteria; p__Firmicutes; c__Bacilli; o__Exiguobacterales; f__Exiguobacteraceae; g__Exiguobacterium
ASV00332	4552a784862b46524dc9fc81da326e8c	d__Bacteria; p__Actinobacteriota; c__Actinobacteria; o__Micrococcales; f__Dermacoccaceae; g__Flexivirga
ASV00333	9f8e9643dd80f092f82925a54d4bbea8	d__Bacteria; p__Proteobacteria; c__Gammaproteobacteria; o__Pasteurellales; f__Pasteurellaceae; g__Actinobacillus
ASV00334	b484195da5a669012008758c2f88fb90	d__Bacteria; p__Firmicutes; c__Negativicutes; o__Veillonellales-Selenomonadales; f__Veillonellaceae; g__Dialister
ASV00335	c845eda99662b5a88a8c8e979ec07dd0	d__Bacteria; p__Proteobacteria; c__Gammaproteobacteria; o__Burkholderiales; f__Burkholderiaceae; g__Lautropia
ASV00336	a82250af6ba5d2b64912c3ad6d84a5b0	d__Bacteria; p__Firmicutes; c__Clostridia; o__Lachnospirales; f__Lachnospiraceae; g__Cellulosilyticum; s__uncultured_bacterium
ASV00337	67da37a27427f41e9a28d4bcd418445b	d__Bacteria; p__Proteobacteria; c__Gammaproteobacteria; o__Burkholderiales; f__Comamonadaceae
ASV00338	a1570defa915861b35b4c693d2b1fbd5	d__Bacteria; p__Bacteroidota; c__Bacteroidia; o__Bacteroidales; f__Prevotellaceae; g__Alloprevotella
ASV00339	8612a638846acf832935cb932a1f0398	d__Bacteria; p__Bacteroidota; c__Bacteroidia; o__Flavobacteriales; f__Weeksellaceae; g__Cloacibacterium
ASV00340	54ef7398d56cff3f50bd8f891af574f4	d__Bacteria; p__Actinobacteriota; c__Actinobacteria; o__Micrococcales; f__Micrococcaceae; g__Garicola; s__uncultured_bacterium
ASV00341	2a6c808c043eb9170689427d58f243ef	d__Bacteria; p__Proteobacteria; c__Gammaproteobacteria
ASV00342	e5795a5dc0060ace17f5e5ffc46a5527	d__Bacteria; p__Proteobacteria; c__Gammaproteobacteria; o__Pasteurellales; f__Pasteurellaceae
ASV00343	c886f2b415b735e4517d2cd5dfcfe63e	d__Bacteria; p__Firmicutes; c__Bacilli; o__Staphylococcales; f__Staphylococcaceae; g__Staphylococcus
ASV00344	a6f4bdd82a9d43eef3cee355fa4c9855	d__Bacteria; p__Proteobacteria; c__Alphaproteobacteria; o__Rhodobacterales; f__Rhodobacteraceae
ASV00345	b21c8ecf9204b2408747e5eae2f994f2	d__Bacteria; p__Bacteroidota; c__Bacteroidia; o__Bacteroidales; f__Prevotellaceae; g__Alloprevotella
ASV00346	a7721cdf3d1ef3a6678dea3c0b091e15	d__Bacteria; p__Firmicutes; c__Bacilli; o__Lactobacillales; f__Aerococcaceae; g__Ignavigranum; s__uncultured_bacterium
ASV00347	b2f1fc2b2eda903ad7aab6213cd51b30	d__Bacteria; p__Verrucomicrobiota; c__Kiritimatiellae; o__WCHB1-41; f__WCHB1-41; g__WCHB1-41; s__uncultured_bacterium
ASV00348	6b36151482b9e15fa1fa8a64c8c0abc3	d__Bacteria; p__Bacteroidota; c__Bacteroidia; o__Bacteroidales; f__Bacteroidaceae; g__Bacteroides
ASV00349	7777a4ddfe4ae76034e08ee0faaf6311	d__Bacteria; p__Bacteroidota; c__Bacteroidia; o__Chitinophagales; f__Chitinophagaceae; g__Filobacterium; s__uncultured_bacterium
ASV00350	637b9b3f4d1cbb1a10c07817619cdf69	d__Bacteria; p__Proteobacteria; c__Gammaproteobacteria; o__Pseudomonadales; f__Pseudomonadaceae; g__Pseudomonas
ASV00351	c99026a091c7446e2d2931e81d44d340	d__Bacteria; p__Firmicutes; c__Clostridia; o__Clostridiales; f__Clostridiaceae; g__Clostridium_sensu_stricto_1
ASV00352	8a01b5a5e4f056c90b979cdf3f266251	d__Bacteria; p__Bacteroidota; c__Bacteroidia; o__Bacteroidales; f__Porphyromonadaceae; g__Porphyromonas
ASV00353	ca8c1cfd11ff0a6977f6772630a85de3	d__Bacteria; p__Proteobacteria; c__Gammaproteobacteria; o__Burkholderiales; f__Chromobacteriaceae; g__Aquitalea; s__Aquitalea_magnusonii
ASV00354	1dde417c45171347b0ec07088aa49839	d__Bacteria; p__Bacteroidota; c__Bacteroidia; o__Bacteroidales; f__Muribaculaceae; g__Muribaculaceae; s__uncultured_bacterium
ASV00355	e1b2b6ae4af6686429c21926cc0314a0	d__Bacteria; p__Cyanobacteria; c__Cyanobacteriia; o__Chloroplast; f__Chloroplast; g__Chloroplast
ASV00356	8097daddfa44724d7363422aeac2a6a5	d__Bacteria; p__Proteobacteria; c__Gammaproteobacteria; o__Burkholderiales; f__Neisseriaceae; g__Neisseria; s__Neisseria_sp.
ASV00357	978bb100d578cc87cf149c79aa20adb2	d__Bacteria; p__Firmicutes; c__Clostridia; o__Lachnospirales; f__Lachnospiraceae; g__Lachnoclostridium; s__uncultured_Clostridium
ASV00358	ecf5c1b88af485e5065e49e20ac860c6	d__Bacteria; p__Firmicutes; c__Bacilli; o__Lactobacillales; f__Lactobacillaceae; g__Lactobacillus
ASV00359	3881e028c273154c1b216e0e5c5ae0ca	d__Bacteria; p__Verrucomicrobiota; c__Kiritimatiellae; o__WCHB1-41; f__WCHB1-41; g__WCHB1-41; s__uncultured_bacterium
ASV00360	c9d9b229b32ab3b78a4818368587e938	d__Bacteria; p__Firmicutes; c__Bacilli; o__Lactobacillales; f__Streptococcaceae; g__Streptococcus
ASV00361	f48cbba2fe7a2cba3df1c5bcffc1fa83	d__Bacteria; p__Proteobacteria; c__Gammaproteobacteria; o__Burkholderiales; f__Oxalobacteraceae; g__Massilia
ASV00362	6de3b71604239f372d36c0148d0274ab	d__Bacteria; p__Firmicutes; c__Bacilli; o__Lactobacillales; f__Streptococcaceae; g__Streptococcus; s__Streptococcus_sp.
ASV00363	b96d2310701b0f232b5fec79a5474a9c	d__Bacteria; p__Firmicutes; c__Clostridia; o__Lachnospirales; f__Lachnospiraceae
ASV00364	87ace68671b521fa779b33d5fcf2b782	d__Bacteria; p__Firmicutes; c__Bacilli; o__Lactobacillales; f__Enterococcaceae; g__Enterococcus; s__Enterococcus_cecorum
ASV00365	e34bae2ab1f4c6c95ef0229dd5bc6ae9	d__Bacteria; p__Firmicutes; c__Bacilli; o__Lactobacillales; f__Lactobacillaceae; g__Lactobacillus
ASV00366	d973b892b75d55b3b20ddefd213c8928	d__Bacteria; p__Firmicutes; c__Bacilli; o__Bacillales; f__Planococcaceae; g__Solibacillus
ASV00367	cb9944e87ca7061676ce277638eaafa5	d__Bacteria; p__Actinobacteriota; c__Actinobacteria; o__Micrococcales; f__Microbacteriaceae; g__Microbacterium; s__Microbacterium_halotolerans
ASV00368	9d00aab422cc1c75cd94e5911aa29e98	d__Bacteria; p__Proteobacteria; c__Gammaproteobacteria; o__Pseudomonadales; f__Moraxellaceae; g__Moraxella
ASV00369	90c4291095922692ae1d5c8c2339b59d	d__Bacteria; p__Actinobacteriota; c__Actinobacteria; o__Micrococcales; f__Micrococcaceae; g__Kocuria
ASV00370	4a70eda62cc8cbe18a56023353002225	d__Bacteria; p__Campilobacterota; c__Campylobacteria; o__Campylobacterales; f__Arcobacteraceae; g__Arcobacter; s__uncultured_bacterium
ASV00371	84ff56a9019739dbd9576650f5b148ba	d__Bacteria; p__Bacteroidota; c__Bacteroidia; o__Bacteroidales; f__Prevotellaceae; g__Prevotella; s__uncultured_Prevotellaceae
ASV00372	042d1b94a51e948df4e698c294b7d177	d__Bacteria; p__Actinobacteriota; c__Actinobacteria; o__Propionibacteriales; f__Propionibacteriaceae; g__Cutibacterium; s__Cutibacterium_granulosum
ASV00373	33295f1846cff2bf9c88e15798fbc91d	d__Bacteria; p__Firmicutes; c__Bacilli; o__Bacillales; f__Bacillaceae; g__Anoxybacillus
ASV00374	a9907e5f66f2432f46f6a51b2f37664e	d__Bacteria; p__Actinobacteriota; c__Actinobacteria; o__Micrococcales; f__Intrasporangiaceae; g__Ornithinicoccus; s__uncultured_bacterium
ASV00375	ec28d0cf1a02900d85607601e58c2443	d__Bacteria; p__Actinobacteriota; c__Actinobacteria; o__Propionibacteriales; f__Propionibacteriaceae; g__Cutibacterium
ASV00376	c13ea1ed2476f8e7b2ae632b1f4c9c08	d__Bacteria; p__Firmicutes; c__Clostridia; o__Oscillospirales; f__Oscillospiraceae; g__UCG-005
ASV00377	d1ebb7cb9ab4847cd4d07f231687b61e	d__Bacteria; p__Proteobacteria; c__Gammaproteobacteria; o__Pseudomonadales; f__Moraxellaceae; g__Moraxella; s__Moraxella_bovoculi
ASV00378	bf5c376f1673db3c3f1ae078a0b2665d	d__Bacteria; p__Firmicutes; c__Bacilli; o__Lactobacillales; f__Streptococcaceae; g__Streptococcus
ASV00379	aafb6ca6537c21f170ece1de474769ab	d__Bacteria; p__Firmicutes; c__Bacilli; o__Staphylococcales; f__Staphylococcaceae; g__Staphylococcus
ASV00380	224102d609b83a172b11bd9115107f16	d__Bacteria; p__Bacteroidota; c__Bacteroidia; o__Bacteroidales; f__Porphyromonadaceae; g__Porphyromonas
ASV00381	4608fae4bbc9964cdd17af8782f2155e	d__Bacteria; p__Proteobacteria; c__Gammaproteobacteria; o__Burkholderiales; f__Oxalobacteraceae; g__Massilia
ASV00382	4a6feebc6529ea1d4fe69492d45d4f34	d__Bacteria; p__Firmicutes; c__Bacilli; o__Staphylococcales; f__Staphylococcaceae; g__Staphylococcus
ASV00383	f37fc1dccfeba0004cbeb4f1ad6083c6	d__Bacteria; p__Proteobacteria; c__Gammaproteobacteria; o__Burkholderiales; f__Oxalobacteraceae; g__Duganella
ASV00384	3c729501c910101a9dac8ec259bbf6b9	d__Bacteria; p__Firmicutes; c__Bacilli; o__Lactobacillales; f__Streptococcaceae; g__Streptococcus
ASV00385	2338b7f5f3610a4f707f013f8f93aaa5	d__Bacteria; p__Bacteroidota; c__Bacteroidia; o__Flavobacteriales; f__Weeksellaceae; g__Bergeyella; s__uncultured_Bergeyella
ASV00386	bdca1a1a718e82bc550eda0a25c0099e	d__Bacteria; p__Actinobacteriota; c__Actinobacteria; o__Micrococcales; f__Microbacteriaceae; g__Microbacterium
ASV00387	76313405ea7fc9f3e8ec257ba6f615c4	d__Bacteria; p__Bacteroidota; c__Bacteroidia; o__Bacteroidales; f__Prevotellaceae; g__Prevotella
ASV00388	ab770aef58a1995f997d29f3940a84b3	d__Bacteria; p__Firmicutes; c__Clostridia; o__Clostridia; f__Hungateiclostridiaceae; g__Saccharofermentans
ASV00389	fd142f8d5321b7cc15800fa19096a231	d__Bacteria; p__Firmicutes; c__Clostridia; o__Peptostreptococcales-Tissierellales; f__Peptostreptococcales-Tissierellales; g__Peptoniphilus; s__Peptoniphilus_urinimassiliensis
ASV00390	a9b24370bdb02a8ee91855de7b8b2813	d__Bacteria; p__Actinobacteriota; c__Actinobacteria; o__Bifidobacteriales; f__Bifidobacteriaceae; g__Bifidobacterium
ASV00391	33deb57a51743c338407d5c7e9b6f5fd	d__Bacteria; p__Firmicutes; c__Clostridia; o__Peptostreptococcales-Tissierellales; f__Peptostreptococcaceae; g__Terrisporobacter; s__uncultured_bacterium
ASV00392	e4c616e0e34cf5f3837203933c18e498	d__Bacteria; p__Actinobacteriota; c__Actinobacteria; o__Micrococcales; f__Microbacteriaceae; g__Microbacterium
ASV00393	34903c13e2dc5ae840818585afb536a6	d__Bacteria; p__Firmicutes; c__Negativicutes; o__Veillonellales-Selenomonadales; f__Veillonellaceae; g__Veillonella; s__bacterium_RA2114
ASV00394	92d9b478e35d8534d6198042bd12d05f	d__Bacteria; p__Proteobacteria; c__Gammaproteobacteria; o__Pseudomonadales; f__Pseudomonadaceae; g__Pseudomonas; s__Pseudomonas_pertucinogena
ASV00395	c72092db471e4fdabb750de0c4920dc4	d__Archaea; p__Euryarchaeota; c__Methanobacteria; o__Methanobacteriales; f__Methanobacteriaceae; g__Methanobrevibacter
ASV00396	7521edd61e578d0d49cfd01fbf8cc2f5	d__Bacteria; p__Proteobacteria; c__Gammaproteobacteria; o__Xanthomonadales; f__Xanthomonadaceae; g__Xanthomonas
ASV00397	23fa07482be0cecef5099f933eee89cb	d__Bacteria; p__Firmicutes; c__Bacilli; o__Lactobacillales; f__Carnobacteriaceae; g__uncultured; s__uncultured_bacterium
ASV00398	554310fb448ddce7d0874881308f9877	d__Bacteria; p__Proteobacteria; c__Gammaproteobacteria; o__Xanthomonadales; f__Rhodanobacteraceae; g__Luteibacter; s__uncultured_bacterium
ASV00399	6efeeeed8ecf8df78588efb6e59c1e53	d__Bacteria; p__Proteobacteria; c__Gammaproteobacteria; o__Burkholderiales; f__Neisseriaceae; g__Neisseria; s__Neisseria_sp.
ASV00400	ca647fe90e501808421954e5fbf9faa6	d__Bacteria; p__Firmicutes; c__Clostridia; o__Peptostreptococcales-Tissierellales; f__Peptostreptococcaceae; g__Peptostreptococcus; s__uncultured_bacterium
ASV00401	ad4cba5280fb47cbebea01e7031af61c	d__Bacteria; p__Firmicutes; c__Bacilli; o__Bacillales; f__Bacillaceae; g__Bacillus
ASV00402	7d454750f52d9a1d4d1670b1796e35e7	d__Bacteria; p__Bacteroidota; c__Bacteroidia; o__Flavobacteriales; f__Flavobacteriaceae; g__Flavobacterium
ASV00403	b022b5312f30be684bdd2cc66030dea5	d__Bacteria; p__Firmicutes; c__Negativicutes; o__Veillonellales-Selenomonadales; f__Veillonellaceae; g__Veillonella; s__Veillonella_sp.
ASV00404	69a11f927915e2a3ba1f7b9c84486527	d__Bacteria; p__Proteobacteria; c__Gammaproteobacteria; o__Burkholderiales; f__Sutterellaceae; g__Parasutterella; s__uncultured_organism
ASV00405	8743237a6cf874ab3d28875cc661e874	d__Bacteria; p__Fusobacteriota; c__Fusobacteriia; o__Fusobacteriales; f__Fusobacteriaceae; g__Fusobacterium
ASV00406	47df8e122dd7af8634d1d97ce78f44f6	d__Bacteria; p__Proteobacteria; c__Gammaproteobacteria; o__Pseudomonadales; f__Moraxellaceae; g__Acinetobacter
ASV00407	aac791c2a5f84ac5e8d706e025812272	d__Bacteria; p__Verrucomicrobiota; c__Kiritimatiellae; o__WCHB1-41; f__WCHB1-41; g__WCHB1-41
ASV00408	0114006984ec19974ca85774c04012ad	d__Bacteria; p__Proteobacteria; c__Gammaproteobacteria; o__Pasteurellales; f__Pasteurellaceae; g__Actinobacillus
ASV00409	b25bec1247e640161274891e6d4c83d6	d__Bacteria; p__Verrucomicrobiota; c__Kiritimatiellae; o__WCHB1-41; f__WCHB1-41; g__WCHB1-41; s__uncultured_bacterium
ASV00410	58022ee420481d6f09ee681e8481dab9	d__Bacteria; p__Bacteroidota; c__Bacteroidia; o__Flavobacteriales; f__Weeksellaceae; g__Ornithobacterium; s__uncultured_bacterium
ASV00411	13c1b2a8c491cf3fba2fa50e45717450	d__Bacteria; p__Firmicutes; c__Clostridia; o__Peptostreptococcales-Tissierellales; f__Peptostreptococcales-Tissierellales; g__Anaerococcus
ASV00412	b2ce7f937c4d1e391758282974fcf514	d__Bacteria; p__Bacteroidota; c__Bacteroidia; o__Bacteroidales; f__Rikenellaceae; g__Alistipes; s__uncultured_bacterium
ASV00413	765f91c87cb2ddaa100e13c63b19c1bb	d__Bacteria; p__Firmicutes; c__Clostridia; o__Lachnospirales; f__Lachnospiraceae; g__Acetitomaculum; s__Lachnospiraceae_bacterium
ASV00414	c939ee112ba982665e012437dae05c1e	d__Bacteria; p__Proteobacteria; c__Gammaproteobacteria; o__Enterobacterales; f__Enterobacteriaceae
ASV00415	d91997a17006e58ebdf59aa7fb8dc3db	d__Bacteria; p__Proteobacteria; c__Gammaproteobacteria; o__Burkholderiales; f__Chromobacteriaceae; g__Vogesella; s__uncultured_bacterium
ASV00416	ec9562edcf3986f9a56ee377d8ff737c	d__Bacteria; p__Cyanobacteria; c__Cyanobacteriia; o__Chloroplast; f__Chloroplast; g__Chloroplast
ASV00417	47f3e16dbd92b803f9b7a0b2df4931f5	d__Bacteria; p__Firmicutes; c__Bacilli; o__Lactobacillales; f__Streptococcaceae; g__Streptococcus
ASV00418	294341f96094ff3d172d72216b4564f2	d__Bacteria; p__Bacteroidota; c__Bacteroidia; o__Bacteroidales; f__Prevotellaceae; g__Prevotella
ASV00419	1c8074c889ad901540e659961cdf4079	d__Bacteria; p__Proteobacteria; c__Gammaproteobacteria; o__Pseudomonadales; f__Moraxellaceae
ASV00420	7884adacac15c28a82c24f244d8ba5a3	d__Bacteria; p__Bacteroidota; c__Bacteroidia; o__Flavobacteriales; f__Weeksellaceae
ASV00421	f5f5e0da89730462abaf6301a9557193	d__Bacteria; p__Firmicutes; c__Clostridia; o__Oscillospirales; f__Ruminococcaceae; g__Faecalibacterium
ASV00422	451dee82ce5fb2a49d1f4deb34798ac5	d__Bacteria; p__Firmicutes; c__Bacilli; o__Lactobacillales; f__Carnobacteriaceae; g__Atopostipes; s__uncultured_bacterium
ASV00423	f0298e2456213facfdac44df2de548bd	d__Bacteria; p__Firmicutes; c__Clostridia; o__Peptostreptococcales-Tissierellales; f__Peptostreptococcaceae
ASV00424	b8c545c99dea06d010eb0bf2c6572d1c	d__Bacteria; p__Firmicutes; c__Bacilli; o__Bacillales; f__Bacillaceae; g__Bacillus
ASV00425	08bdc6c81f6b9daab3d132b54e1d45bc	d__Bacteria; p__Actinobacteriota; c__Actinobacteria; o__Corynebacteriales; f__Nocardiaceae; g__Rhodococcus
ASV00426	954b01303de9021814aa1f69a397ea37	d__Bacteria; p__Bacteroidota; c__Bacteroidia; o__Bacteroidales; f__Prevotellaceae; g__Prevotella; s__Prevotella_dentasini
ASV00427	141eeda008c7b42f7de962c70a062633	d__Bacteria; p__Proteobacteria; c__Gammaproteobacteria; o__Pseudomonadales; f__Moraxellaceae; g__Psychrobacter
ASV00428	2ce68cdca64765285a80dc31fca36596	d__Bacteria; p__Firmicutes; c__Negativicutes; o__Veillonellales-Selenomonadales; f__Veillonellaceae; g__Veillonella; s__Veillonella_sp.
ASV00429	4cc817431b3c62a5fc9a845599d17ac5	d__Bacteria; p__Proteobacteria; c__Gammaproteobacteria; o__Pseudomonadales; f__Pseudomonadaceae; g__Pseudomonas; s__Pseudomonas_peli
ASV00430	53a542c5730d8042b5c532e8e3d48a55	d__Bacteria; p__Firmicutes; c__Bacilli; o__Lactobacillales; f__Carnobacteriaceae; g__Atopostipes; s__uncultured_bacterium
ASV00431	8766da6477c660f3290c49265886cb9b	d__Bacteria; p__Verrucomicrobiota; c__Kiritimatiellae; o__WCHB1-41; f__WCHB1-41; g__WCHB1-41; s__uncultured_bacterium
ASV00432	d32e579b3ae7b2aae8d5bf9f027c29af	d__Bacteria; p__Proteobacteria; c__Gammaproteobacteria; o__Burkholderiales; f__Comamonadaceae; g__Delftia
ASV00433	69179c4a6011d0c9d30036cf18626520	d__Bacteria; p__Proteobacteria; c__Gammaproteobacteria; o__Pseudomonadales; f__Moraxellaceae; g__Acinetobacter
ASV00434	d829bee4984f82ffc2453212157caf96	d__Bacteria; p__Proteobacteria; c__Alphaproteobacteria; o__Rhizobiales; f__Xanthobacteraceae; g__Bradyrhizobium
ASV00435	cb8b8a6ee6bcfa115f8b24a45fa1c12a	d__Bacteria; p__Bacteroidota; c__Bacteroidia; o__Bacteroidales; f__Muribaculaceae; g__Muribaculaceae; s__uncultured_Bacteroidales
ASV00436	c7399c71b56eed05d10ee358dd37b30e	d__Bacteria; p__Proteobacteria; c__Gammaproteobacteria; o__Burkholderiales; f__Neisseriaceae; g__Alysiella
ASV00437	5c60f84b3d868e8544e0b7805e20ae77	d__Bacteria; p__Proteobacteria; c__Gammaproteobacteria; o__Pseudomonadales; f__Moraxellaceae; g__Acinetobacter; s__Acinetobacter_radioresistens
ASV00438	c0bd493b8ee3f248ce1b25e83e2b1737	d__Bacteria; p__Firmicutes; c__Bacilli; o__Bacillales; f__Planococcaceae; g__Kurthia
ASV00439	c2d1f5e8d3253c9fdec3f772e516ec74	d__Bacteria; p__Firmicutes; c__Bacilli; o__Lactobacillales; f__Streptococcaceae; g__Streptococcus
ASV00440	c193e46917922d4709c3b682c90dd5d2	d__Bacteria; p__Firmicutes; c__Clostridia; o__Clostridiales; f__Clostridiaceae; g__Clostridium_sensu_stricto_1
ASV00441	78235b8d95b9c8d2571750d6826ae606	d__Bacteria; p__Proteobacteria; c__Gammaproteobacteria; o__Pseudomonadales; f__Moraxellaceae; g__Acinetobacter
ASV00442	42c4e398187bfd98095face3e356b11f	d__Bacteria; p__Fusobacteriota; c__Fusobacteriia; o__Fusobacteriales; f__Fusobacteriaceae; g__Fusobacterium
ASV00443	8ce12e88f6b59bb09494567f0d678092	d__Bacteria; p__Proteobacteria; c__Alphaproteobacteria; o__Rhizobiales; f__Rhizobiaceae; g__Allorhizobium-Neorhizobium-Pararhizobium-Rhizobium
ASV00444	c45da06e5545f8c75258171f98ab8364	d__Bacteria; p__Proteobacteria; c__Gammaproteobacteria; o__Xanthomonadales; f__Xanthomonadaceae; g__Lysobacter
ASV00445	b0119d496af2e803773d6775f67c8ae5	d__Bacteria; p__Firmicutes; c__Bacilli; o__Lactobacillales; f__Streptococcaceae; g__Streptococcus; s__uncultured_methanogenic
ASV00446	dc1a8a489f855b60f988e40153aecf68	d__Bacteria; p__Firmicutes; c__Bacilli; o__Lactobacillales; f__Streptococcaceae; g__Streptococcus
ASV00447	b30a20c3c0f0b57db848ad9bbf29f15b	d__Bacteria; p__Firmicutes; c__Bacilli; o__Bacillales; f__Bacillaceae; g__Bacillus
ASV00448	f8aeb5004a45dd2be689de20f7cf97b6	d__Bacteria; p__Bacteroidota; c__Bacteroidia; o__Flavobacteriales; f__Weeksellaceae; g__Bergeyella; s__uncultured_bacterium
ASV00449	5ad738fe1531ef5137c7c04935a8ea30	d__Bacteria; p__Actinobacteriota; c__Actinobacteria; o__Micrococcales; f__Intrasporangiaceae; g__Ornithinicoccus; s__uncultured_bacterium
ASV00450	b1dde0ed7ab1f036845b5643cfaa699e	d__Bacteria; p__Actinobacteriota; c__Actinobacteria; o__Kineosporiales; f__Kineosporiaceae; g__Kineococcus
ASV00451	e4597f1dce864c29882fa64f616d1a6c	d__Bacteria; p__Bacteroidota; c__Bacteroidia; o__Bacteroidales; f__Muribaculaceae; g__Muribaculum; s__uncultured_bacterium
ASV00452	f3b3bdc34fb03c41051a553ef2e95353	d__Bacteria; p__Actinobacteriota; c__Actinobacteria; o__Propionibacteriales; f__Propionibacteriaceae; g__Cutibacterium
ASV00453	b1937d4985b612a6e9c822da87bdf76e	d__Bacteria; p__Actinobacteriota; c__Actinobacteria; o__Micrococcales; f__Microbacteriaceae; g__Clavibacter
ASV00454	0da32f8f5c5fe39c14b5309de056e8b3	d__Bacteria; p__Actinobacteriota; c__Actinobacteria; o__Micrococcales; f__Micrococcaceae; g__Rothia; s__Rothia_nasimurium
ASV00455	05132b1dde6536848b2b69d54c367c2a	d__Bacteria; p__Proteobacteria; c__Gammaproteobacteria; o__Xanthomonadales; f__Xanthomonadaceae
ASV00456	2cac68b8cbf49a6bdd5f4f292de153f6	d__Bacteria; p__Firmicutes; c__Bacilli; o__Lactobacillales; f__Streptococcaceae; g__Streptococcus
ASV00457	a545461c92582a1862f6c0f55ddacdcc	d__Bacteria; p__Firmicutes; c__Bacilli; o__Bacillales
ASV00458	fae24bebc179ca169df1776cc7ee094a	d__Bacteria; p__Bacteroidota; c__Bacteroidia; o__Flavobacteriales; f__Weeksellaceae; g__Bergeyella; s__uncultured_bacterium
ASV00459	533b6c05a74b2c25a94f884d6fe42f9d	d__Bacteria; p__Firmicutes; c__Bacilli; o__Erysipelotrichales; f__Erysipelatoclostridiaceae; g__Catenibacterium
ASV00460	7c3af66b076277efacef50a8310b509c	d__Bacteria; p__Firmicutes; c__Negativicutes; o__Veillonellales-Selenomonadales; f__Veillonellaceae; g__Dialister
ASV00461	8df2b2e6c1cb64bd18b81d5bae7f0898	d__Bacteria; p__Proteobacteria; c__Gammaproteobacteria; o__Burkholderiales; f__Oxalobacteraceae; g__Massilia
ASV00462	3115b13afb87464d0b30d6106e739602	d__Bacteria; p__Actinobacteriota; c__Actinobacteria; o__Bifidobacteriales; f__Bifidobacteriaceae; g__Alloscardovia; s__Alloscardovia_venturai
ASV00463	b70e8d907778952d23bd4876542a2140	d__Bacteria; p__Firmicutes; c__Bacilli; o__Bacillales; f__Bacillaceae; g__Bacillus; s__Bacillus_thermoamylovorans
ASV00464	a6dae0edcd845bf2fac2e5f206b2fc30	d__Bacteria; p__Bacteroidota; c__Bacteroidia; o__Bacteroidales; f__Prevotellaceae; g__Prevotella; s__Prevotella_sp.
ASV00465	d4cfbd146d9ae4549966bc56176c74c5	d__Bacteria; p__Patescibacteria; c__Gracilibacteria; o__Absconditabacteriales_(SR1); f__Absconditabacteriales_(SR1); g__Absconditabacteriales_(SR1); s__SR1_bacterium
ASV00466	08a7f1855df0fe9c43df4172947266e6	d__Bacteria; p__Actinobacteriota; c__Actinobacteria; o__Propionibacteriales; f__Nocardioidaceae; g__Nocardioides
ASV00467	156fa2d34ef0ec1650f331930a786e32	d__Bacteria; p__Actinobacteriota; c__Actinobacteria; o__Propionibacteriales; f__Propionibacteriaceae; g__Cutibacterium
ASV00468	41f3f39a0335a7392afa80327caf0f77	d__Bacteria; p__Firmicutes; c__Clostridia; o__Peptostreptococcales-Tissierellales; f__Peptostreptococcales-Tissierellales; g__Anaerococcus; s__uncultured_organism
ASV00469	dd36fb6001adaaca1962ee1b364cf6a8	d__Bacteria; p__Actinobacteriota; c__Actinobacteria; o__Micrococcales; f__Micrococcaceae; g__Rothia; s__Rothia_sp.
ASV00470	6f89b97c06dae3155554be12a2f9769c	d__Bacteria; p__Actinobacteriota; c__Actinobacteria; o__Micrococcales; f__Micrococcaceae; g__Rothia
ASV00471	da0122697bb4301f10469d0930d97a5b	d__Bacteria; p__Bacteroidota; c__Bacteroidia; o__Flavobacteriales; f__Weeksellaceae; g__Moheibacter
ASV00472	28b19c81e2e6fcc1cbdb899d4b943627	d__Bacteria; p__Proteobacteria; c__Gammaproteobacteria; o__Enterobacterales; f__Yersiniaceae; g__Serratia
ASV00473	6e76c4f7057db381761bff26451cf194	d__Bacteria; p__Proteobacteria; c__Gammaproteobacteria; o__Burkholderiales; f__Rhodocyclaceae
ASV00474	d98f53d2eb513e9ccc403daf616a301c	d__Bacteria; p__Actinobacteriota; c__Actinobacteria; o__Corynebacteriales; f__Dietziaceae; g__Dietzia
ASV00475	7b28c20e72c6c95b3e604f0849245770	d__Bacteria; p__Verrucomicrobiota; c__Verrucomicrobiae; o__Verrucomicrobiales; f__Akkermansiaceae; g__Akkermansia; s__uncultured_bacterium
ASV00476	a6a07279fcf7f7bd6a9f5050b74928ce	d__Bacteria; p__Proteobacteria; c__Gammaproteobacteria; o__Pasteurellales; f__Pasteurellaceae
ASV00477	0cea86cce02e8ab246f9be981ae02072	d__Bacteria; p__Bacteroidota; c__Bacteroidia; o__Flavobacteriales; f__Weeksellaceae; g__Bergeyella; s__uncultured_Bergeyella
ASV00478	2740cf2417c92847cc298cbd71dd1fcd	d__Bacteria; p__Firmicutes; c__Negativicutes; o__Veillonellales-Selenomonadales; f__Veillonellaceae; g__Veillonella
ASV00479	ebc218731152df078258b869f0eeff3e	d__Bacteria; p__Actinobacteriota; c__Coriobacteriia; o__Coriobacteriales; f__Atopobiaceae; g__Olsenella; s__uncultured_bacterium
ASV00480	fed3c198f738d4e2aa940d5e2d407065	d__Bacteria; p__Bacteroidota; c__Bacteroidia; o__Bacteroidales; f__Prevotellaceae; g__Prevotella
ASV00481	90c13b6e0f9e12666b89a0fdbf1ca6d1	d__Bacteria; p__Proteobacteria; c__Gammaproteobacteria; o__Pasteurellales; f__Pasteurellaceae; g__Mannheimia
ASV00482	9abb99055712f75c20d267602158faa7	d__Bacteria; p__Actinobacteriota; c__Actinobacteria; o__Propionibacteriales; f__Nocardioidaceae; g__Nocardioides
ASV00483	1a62503831f99f58907a18f7f13d3c2e	d__Bacteria; p__Actinobacteriota; c__Actinobacteria; o__Propionibacteriales; f__Nocardioidaceae; g__Nocardioides
ASV00484	2ddd42722497082a323c3317657ae6c0	d__Bacteria; p__Firmicutes; c__Clostridia; o__Peptostreptococcales-Tissierellales; f__Peptostreptococcales-Tissierellales; g__Anaerococcus
ASV00485	6f61a199c47fab5bdbfdc305c505d4e2	d__Bacteria; p__Actinobacteriota; c__Actinobacteria; o__Micrococcales; f__Ruaniaceae; g__Ruania
ASV00486	0e2d370f860f8262fe2d1fd778dd030f	d__Bacteria; p__Actinobacteriota; c__Actinobacteria; o__Corynebacteriales; f__Corynebacteriaceae; g__Corynebacterium; s__Corynebacterium_amycolatum
ASV00487	8da18b476b64f6f053647455b6890f80	d__Bacteria; p__Firmicutes; c__Clostridia; o__Oscillospirales; f__Oscillospiraceae; g__Oscillibacter; s__unidentified
ASV00488	58f53934135dd065b1e46eaeb4974c5e	d__Bacteria; p__Proteobacteria; c__Gammaproteobacteria; o__Pseudomonadales; f__Moraxellaceae; g__Acinetobacter
ASV00489	63f6b6d5be612450d2c29042bed3ec20	d__Bacteria; p__Proteobacteria; c__Gammaproteobacteria; o__Pasteurellales; f__Pasteurellaceae
ASV00490	32a7344965b474a107979361957720ca	d__Bacteria; p__Bacteroidota; c__Bacteroidia; o__Bacteroidales; f__Muribaculaceae; g__Muribaculaceae; s__uncultured_Porphyromonadaceae
ASV00491	8b3ca66c6ec6e47acda71c1718c7251a	d__Bacteria; p__Verrucomicrobiota; c__Kiritimatiellae; o__WCHB1-41; f__WCHB1-41; g__WCHB1-41
ASV00492	eaec3537b269faaf09eedbfd87549aad	d__Bacteria; p__Fusobacteriota; c__Fusobacteriia; o__Fusobacteriales; f__Fusobacteriaceae; g__Fusobacterium
ASV00493	7de4f12f41f3fae2435802eb62ac2728	d__Bacteria; p__Proteobacteria; c__Gammaproteobacteria; o__Pasteurellales; f__Pasteurellaceae; g__Actinobacillus
ASV00494	34843814bd5fa7736cc577944bca590d	d__Bacteria; p__Bacteroidota; c__Bacteroidia; o__Bacteroidales; f__Prevotellaceae; g__Prevotella
ASV00495	195a54476a1802d75e0e773601fe964b	d__Bacteria; p__Actinobacteriota; c__Actinobacteria; o__Corynebacteriales; f__Corynebacteriaceae; g__Corynebacterium
ASV00496	46edd9a681a1c394007859666f76d477	d__Bacteria; p__Proteobacteria; c__Gammaproteobacteria; o__Xanthomonadales; f__Rhodanobacteraceae; g__Luteibacter
ASV00497	dada98173a9d0b48e30800dbf3e16628	d__Bacteria; p__Bacteroidota; c__Bacteroidia; o__Cytophagales; f__Spirosomaceae; g__Flectobacillus
ASV00498	c80a978e67c532e45110835957412d7b	d__Bacteria; p__Bacteroidota; c__Bacteroidia; o__Cytophagales; f__MWH-CFBk5; g__MWH-CFBk5; s__uncultured_bacterium
ASV00499	8b2a025edf2b6b85fa78101f9d47e3b1	d__Bacteria; p__Bacteroidota; c__Bacteroidia; o__Bacteroidales; f__Prevotellaceae; g__Alloprevotella; s__Prevotella_sp.
ASV00500	0d22e7b5b7769c8e8a7b8678d630c9e8	d__Bacteria; p__Firmicutes; c__Bacilli; o__Staphylococcales; f__Staphylococcaceae; g__Jeotgalicoccus; s__Jeotgalicoccus_sp.
ASV00501	f8bcddaea88eb790743420346bb1bc80	d__Bacteria; p__Actinobacteriota; c__Actinobacteria; o__Micrococcales; f__Micrococcaceae; g__Rothia
ASV00502	b1223a374056c59531e36b82f9200e51	d__Bacteria; p__Firmicutes; c__Bacilli; o__Lactobacillales; f__Leuconostocaceae; g__Leuconostoc; s__Leuconostoc_gelidum
ASV00503	8d2e3754220efeddedcb1f29bd579902	d__Bacteria; p__Proteobacteria; c__Gammaproteobacteria; o__Pasteurellales; f__Pasteurellaceae; g__Mannheimia
ASV00504	b7ae2d92c6199a9e58c97d0e75865d36	d__Bacteria; p__Actinobacteriota; c__Actinobacteria; o__Micrococcales; f__Micrococcaceae; g__Kocuria
ASV00505	cff2aac8a2d4cc5973027b7113b0f114	d__Bacteria; p__Proteobacteria; c__Gammaproteobacteria; o__Pasteurellales; f__Pasteurellaceae; g__Aggregatibacter
ASV00506	965fe37e623c7fc2a28f865b5cbbebaf	d__Bacteria; p__Bacteroidota; c__Bacteroidia; o__Bacteroidales; f__Bacteroidales_BS11_gut_group; g__Bacteroidales_BS11_gut_group; s__uncultured_bacterium
ASV00507	7c4d7c3e443beba20f1413a8b4283073	d__Bacteria; p__Actinobacteriota; c__Actinobacteria; o__Micrococcales; f__Micrococcaceae; g__Enteractinococcus
ASV00508	c6c3ab4e828fb40d6e05967b7aac9338	d__Bacteria; p__Firmicutes; c__Clostridia; o__Lachnospirales; f__Lachnospiraceae; g__Blautia
ASV00509	77a920bd965da12d31f93c1adf2c5ea1	d__Bacteria; p__Actinobacteriota; c__Actinobacteria; o__Corynebacteriales; f__Corynebacteriaceae; g__Corynebacterium
ASV00510	04f5947e3f8d4cc43b9a50a6ac7749ab	d__Bacteria; p__Bacteroidota; c__Bacteroidia; o__Bacteroidales; f__Muribaculaceae; g__Muribaculaceae; s__uncultured_bacterium
ASV00511	2f8ad4365632e4a05d8897ac4ee70b3a	d__Bacteria; p__Firmicutes; c__Bacilli; o__Lactobacillales; f__Lactobacillaceae; g__Lactobacillus; s__Lactobacillus_reuteri
ASV00512	37d5a249c1c7510d273521a727d104c4	d__Bacteria; p__Proteobacteria; c__Gammaproteobacteria; o__Aeromonadales; f__Aeromonadaceae; g__Aeromonas
ASV00513	6ea8228cb56f8a62f932f0e613bca40e	d__Bacteria; p__Firmicutes; c__Bacilli; o__Thermicanales; f__Thermicanaceae; g__Thermicanus; s__uncultured_bacterium
ASV00514	b0f6c86ce9d9db2009f5b0d7552cb3b7	d__Bacteria; p__Bacteroidota; c__Bacteroidia; o__Bacteroidales; f__Prevotellaceae; g__Alloprevotella
ASV00515	97de1a7f4cb7a28f5bdd5fcb9cd70a9a	d__Bacteria; p__Proteobacteria; c__Gammaproteobacteria; o__Pseudomonadales; f__Pseudomonadaceae; g__Pseudomonas; s__Pseudomonas_denitrificans
ASV00516	8853c55b8782622c1619b6883bf2f7cf	d__Bacteria; p__Firmicutes; c__Bacilli; o__Staphylococcales; f__Staphylococcaceae; g__Staphylococcus
ASV00517	70a60612f186462ac3e8cd7ffb50690c	d__Bacteria; p__Proteobacteria; c__Alphaproteobacteria; o__Rhodobacterales; f__Rhodobacteraceae; g__Paracoccus
ASV00518	0ac2994587688afe6947db3c27cef6d0	d__Bacteria; p__Firmicutes; c__Bacilli; o__Lactobacillales; f__Carnobacteriaceae; g__Atopostipes; s__uncultured_bacterium
ASV00519	a62eae3c9daec4cc65dc7693e1bdf329	d__Bacteria; p__Fusobacteriota; c__Fusobacteriia; o__Fusobacteriales; f__Fusobacteriaceae; g__Fusobacterium; s__Fusobacterium_sp.
ASV00520	3f65c3d378f843d559deb8254c74ec76	d__Bacteria; p__Proteobacteria; c__Gammaproteobacteria; o__Pasteurellales; f__Pasteurellaceae; g__Actinobacillus
ASV00521	0a3aee7dbc96dae3ce49f1f745aa8b2a	d__Bacteria; p__Firmicutes; c__Bacilli; o__Lactobacillales; f__Enterococcaceae; g__Enterococcus
ASV00522	7fae613f7cc102eb5599d1caa6893bb9	d__Bacteria; p__Firmicutes; c__Clostridia; o__Peptostreptococcales-Tissierellales; f__Peptostreptococcales-Tissierellales; g__Ezakiella; s__uncultured_bacterium
ASV00523	7f59a5b65ca89a59508ef077c0eb15ca	d__Bacteria; p__Firmicutes; c__Bacilli; o__Lactobacillales; f__Carnobacteriaceae
ASV00524	0c5d2114ee9993714e590b3f7cb4e9ef	d__Bacteria; p__Proteobacteria; c__Gammaproteobacteria; o__Burkholderiales; f__Oxalobacteraceae; g__Massilia
ASV00525	385197fd9f310da44597d7a6a8ad6916	d__Bacteria; p__Bacteroidota; c__Bacteroidia; o__Bacteroidales; f__Prevotellaceae; g__Prevotella; s__Prevotella_disiens
ASV00526	d2c81465c8d4f762921531a9fc021978	d__Bacteria; p__Firmicutes; c__Bacilli; o__Staphylococcales; f__Staphylococcaceae; g__Staphylococcus
ASV00527	91c6bd1773aaec302882b43aff6babc4	d__Bacteria; p__Bacteroidota; c__Bacteroidia; o__Bacteroidales; f__Muribaculaceae; g__Muribaculaceae; s__uncultured_bacterium
ASV00528	157b7c1fd16942b90d5e3bb5db11bd7f	d__Bacteria; p__Bacteroidota; c__Bacteroidia; o__Flavobacteriales; f__Weeksellaceae; g__Bergeyella; s__uncultured_bacterium
ASV00529	dac0f04ba8c53c4b0b20316b3db7c6a1	d__Bacteria; p__Firmicutes; c__Bacilli; o__Staphylococcales; f__Staphylococcaceae; g__Staphylococcus
ASV00530	88940d104b42e5d45cb9cc7c392cabce	d__Bacteria; p__Bacteroidota; c__Bacteroidia; o__Flavobacteriales; f__Flavobacteriaceae; g__Aequorivita
ASV00531	c963f3c7ad52e4443d38480bec08e93d	d__Bacteria; p__Bacteroidota; c__Bacteroidia; o__Flavobacteriales; f__Weeksellaceae; g__Bergeyella
ASV00532	d15bd1dcb9de71d7452648673a59f5b8	d__Bacteria; p__Bacteroidota; c__Bacteroidia; o__Sphingobacteriales; f__Sphingobacteriaceae; g__Pedobacter
ASV00533	ae2d994cb8af1654f8c1b8ffb7210d28	d__Bacteria; p__Proteobacteria; c__Gammaproteobacteria; o__Aeromonadales; f__Aeromonadaceae; g__Tolumonas
ASV00534	7b7e35d21c13cb73c7129a5a10d1b235	d__Bacteria; p__Proteobacteria; c__Alphaproteobacteria; o__Acetobacterales; f__Acetobacteraceae; g__Endobacter; s__uncultured_eubacterium
ASV00535	953b2412b1844b15da093bb6182ddb38	d__Bacteria; p__Bacteroidota; c__Bacteroidia; o__Bacteroidales; f__Porphyromonadaceae; g__Porphyromonas; s__Porphyromonas_gingivalis
ASV00536	90fc3edf9fefc8c12fbf3d124b55c22e	d__Bacteria; p__Firmicutes; c__Clostridia; o__Lachnospirales; f__Lachnospiraceae
ASV00537	e49935179f23c00fbaf37e529b14aecd	d__Bacteria; p__Firmicutes; c__Bacilli; o__Lactobacillales; f__Enterococcaceae; g__Tetragenococcus; s__Tetragenococcus_halophilus
ASV00538	5de3515220835b43c8f8bb47b1c2d0b4	d__Bacteria; p__Firmicutes; c__Bacilli; o__Bacillales; f__Planococcaceae
ASV00539	d295b9a63b6148b9f4663819da1c914b	d__Bacteria; p__Proteobacteria; c__Gammaproteobacteria; o__Burkholderiales; f__Comamonadaceae; g__Curvibacter
ASV00540	df8456a1abbfb4c8a2c450b44378d4cb	d__Bacteria; p__Actinobacteriota; c__Actinobacteria; o__Actinomycetales; f__Actinomycetaceae; g__Actinomyces; s__Schaalia_odontolytica
ASV00541	72332d64175bdfc13be1817ea114db6d	d__Bacteria; p__Proteobacteria; c__Gammaproteobacteria; o__Burkholderiales; f__Comamonadaceae
ASV00542	04a92f96c16b48b2c5a5c222e2d3f8a4	d__Bacteria; p__Proteobacteria; c__Gammaproteobacteria; o__Burkholderiales; f__Neisseriaceae; g__Neisseria
ASV00543	7e49c99a921c02193d9aa934bb7e8a9e	d__Bacteria; p__Verrucomicrobiota; c__Kiritimatiellae; o__WCHB1-41; f__WCHB1-41; g__WCHB1-41; s__uncultured_bacterium
ASV00544	c4bd379d945ce8b7a170052e3e5908d1	d__Bacteria; p__Proteobacteria; c__Gammaproteobacteria; o__Burkholderiales; f__Neisseriaceae; g__Alysiella
ASV00545	b44aff2995f396f00ad579d8e6684335	d__Bacteria; p__Bacteroidota; c__Bacteroidia; o__Bacteroidales; f__Muribaculaceae; g__Muribaculaceae; s__uncultured_bacterium
ASV00546	c5d60f2360a664ad9c2f8b8dbbd2ff1b	d__Bacteria; p__Fusobacteriota; c__Fusobacteriia; o__Fusobacteriales; f__Leptotrichiaceae; g__Leptotrichia; s__uncultured_bacterium
ASV00547	f1860fe716257bd5fd5c4c6a16cf3b95	d__Bacteria; p__Proteobacteria; c__Gammaproteobacteria; o__Burkholderiales; f__Neisseriaceae; g__Neisseria
ASV00548	d733b946d2107a18e9f8d585a2fc073e	d__Bacteria; p__Actinobacteriota; c__Actinobacteria; o__Micrococcales; f__Dermacoccaceae
ASV00549	0a628ee61d2fd483800af592c7a9bb49	d__Bacteria; p__Firmicutes; c__Bacilli; o__Lactobacillales; f__Streptococcaceae; g__Streptococcus; s__uncultured_methanogenic
ASV00550	5a6c87d6a4eb5e114959f6192f29b641	d__Bacteria; p__Actinobacteriota; c__Actinobacteria; o__Bifidobacteriales; f__Bifidobacteriaceae; g__Bifidobacterium
ASV00551	a665fb65d5a647bdb61eab72058cb3ce	d__Bacteria; p__Actinobacteriota; c__Actinobacteria; o__Corynebacteriales; f__Corynebacteriaceae; g__Corynebacterium; s__Corynebacterium_maris
ASV00552	171cef17d3a509350f828d7902bd2969	d__Bacteria; p__Actinobacteriota; c__Actinobacteria; o__Micrococcales; f__Intrasporangiaceae
ASV00553	e40617daa664c1a6a754439d343c0db1	d__Bacteria; p__Firmicutes; c__Bacilli; o__Lactobacillales; f__Streptococcaceae; g__Streptococcus
ASV00554	4921f92420ef445075c27a7a22fe4567	d__Bacteria; p__Firmicutes; c__Bacilli; o__Lactobacillales; f__Lactobacillaceae; g__Lactobacillus; s__uncultured_methanogenic
ASV00555	26434fd334f0c913a40317a01382c11b	d__Bacteria; p__Bacteroidota; c__Bacteroidia; o__Bacteroidales; f__Porphyromonadaceae; g__Porphyromonas
ASV00556	400ff8e1cb703124896096cbdd41b9b6	d__Bacteria; p__Firmicutes; c__Clostridia; o__Peptostreptococcales-Tissierellales; f__Anaerovoracaceae; g__Mogibacterium; s__uncultured_bacterium
ASV00557	e6695eabc9edc027754256f9307ce78d	d__Bacteria; p__Firmicutes; c__Bacilli; o__Lactobacillales; f__Streptococcaceae; g__Streptococcus
ASV00558	3b565bfd6ba13b93d1f7388981c0937b	d__Bacteria; p__Actinobacteriota; c__Actinobacteria; o__Micrococcales; f__Promicromonosporaceae; g__Myceligenerans
ASV00559	1075eba65c9ce2209697203577c4484f	d__Bacteria; p__Actinobacteriota; c__Actinobacteria; o__Micrococcales; f__Microbacteriaceae; g__Microbacterium
ASV00560	23a5dcd59de27430db0fabb3bfec7762	d__Bacteria; p__Bacteroidota; c__Bacteroidia; o__Bacteroidales; f__Prevotellaceae; g__Alloprevotella; s__Prevotella_sp.
ASV00561	c310a87738ffe75f81845ed4d4ab3202	d__Bacteria; p__Proteobacteria; c__Gammaproteobacteria; o__Burkholderiales; f__Neisseriaceae; g__Kingella; s__uncultured_bacterium
ASV00562	183fd13bc6da1f5563b1b849bf4ca57f	d__Bacteria; p__Firmicutes; c__Bacilli; o__Lactobacillales; f__Streptococcaceae; g__Streptococcus
ASV00563	1fa19a198819b145e52bb266e4e7840b	d__Bacteria; p__Proteobacteria; c__Alphaproteobacteria; o__Sphingomonadales; f__Sphingomonadaceae; g__Sphingomonas; s__Sphingomonas_phyllosphaerae
ASV00564	2444a6fd3f3a17a3b346da12317bb902	d__Bacteria; p__Firmicutes; c__Negativicutes; o__Acidaminococcales; f__Acidaminococcaceae; g__Phascolarctobacterium; s__uncultured_bacterium
ASV00565	f010b694cab51b67f8f8e936c07306ce	d__Bacteria; p__Bacteroidota; c__Bacteroidia; o__Bacteroidales; f__Bacteroidaceae; g__Bacteroides
ASV00566	26b2e922144d78e49f937d3ca50622df	d__Bacteria; p__Firmicutes; c__Clostridia; o__Lachnospirales; f__Lachnospiraceae; g__Lachnospiraceae_XPB1014_group
ASV00567	6fefece910df66db18f7d4075386b230	d__Bacteria; p__Firmicutes; c__Bacilli; o__Lactobacillales; f__Streptococcaceae; g__Streptococcus
ASV00568	4ad8db20b074326a0cf62c3f373ebd63	d__Bacteria; p__Actinobacteriota; c__Actinobacteria; o__Corynebacteriales; f__Corynebacteriaceae; g__Corynebacterium; s__Corynebacterium_glutamicum
ASV00569	cbe9e5f34c7b6768d85759c1248cfddd	d__Bacteria; p__Proteobacteria; c__Alphaproteobacteria; o__Rhizobiales; f__Rhizobiaceae; g__Allorhizobium-Neorhizobium-Pararhizobium-Rhizobium
ASV00570	75a3e20e916ee5ec7dceae34a1bc0209	d__Bacteria; p__Actinobacteriota; c__Actinobacteria; o__Actinomycetales; f__Actinomycetaceae; g__Actinomyces
ASV00571	53e1e28ac0e3549da38b9e58b4a27f3b	d__Bacteria; p__Bacteroidota; c__Bacteroidia; o__Bacteroidales; f__Muribaculaceae; g__Muribaculaceae; s__uncultured_bacterium
ASV00572	52fd3e94789b14f89c96e9d13850a9eb	d__Bacteria; p__Bacteroidota; c__Bacteroidia; o__Sphingobacteriales; f__Sphingobacteriaceae; g__Sphingobacterium
ASV00573	aaecf496949422aef203c63e9329dd79	d__Bacteria; p__Actinobacteriota; c__Actinobacteria; o__Micrococcales; f__Intrasporangiaceae
ASV00574	e5aba9654243ea3a793d4449c5d55cfd	d__Bacteria; p__Actinobacteriota; c__Actinobacteria; o__Micrococcales; f__Intrasporangiaceae; g__Ornithinimicrobium
ASV00575	e214fdf43fa473b49d3c17a110ee0ab1	d__Bacteria; p__Bacteroidota; c__Bacteroidia; o__Bacteroidales; f__Prevotellaceae; g__Prevotella
ASV00576	a3b899bf771730c7fc8b32b0ea20c118	d__Bacteria; p__Bacteroidota; c__Bacteroidia; o__Bacteroidales; f__Muribaculaceae; g__Muribaculaceae; s__uncultured_bacterium
ASV00577	109de88f3c2b8e22b279e533f8953c90	d__Bacteria; p__Actinobacteriota; c__Actinobacteria; o__Propionibacteriales; f__Nocardioidaceae; g__Nocardioides
ASV00578	761e4ad90c41e70326c9de6f01660458	d__Bacteria; p__Firmicutes; c__Bacilli; o__Lactobacillales; f__Leuconostocaceae; g__Leuconostoc
ASV00579	73d30c68f486477b8a2996605d29c577	d__Bacteria; p__Bacteroidota; c__Bacteroidia; o__Bacteroidales; f__Prevotellaceae
ASV00580	2721fd42d5373667f111c60faaf21eac	d__Bacteria; p__Actinobacteriota; c__Actinobacteria; o__Micrococcales; f__Micrococcaceae; g__Rothia
ASV00581	c2c66316f4010f1e2ad955e71e895c7c	d__Bacteria; p__Patescibacteria; c__Gracilibacteria; o__Gracilibacteria; f__Gracilibacteria; g__Gracilibacteria; s__Gracilibacteria_bacterium
ASV00582	3c62df6d8c68d49426e71e95637bba5a	d__Bacteria; p__Proteobacteria; c__Gammaproteobacteria; o__Xanthomonadales; f__Xanthomonadaceae; g__uncultured; s__Luteimonas_sp.
ASV00583	4092db5080e7ebc30b9efdc4a6af14a0	d__Bacteria; p__Firmicutes; c__Bacilli; o__Lactobacillales; f__Aerococcaceae; g__Aerococcus
ASV00584	c92bce8f9a0355882175820144995211	d__Bacteria; p__Firmicutes; c__Bacilli; o__Lactobacillales; f__Lactobacillaceae; g__Lactobacillus; s__Lactobacillus_agilis
ASV00585	e8f5731998f7f28d52964a86f7b8a8d4	d__Bacteria; p__Proteobacteria; c__Gammaproteobacteria; o__Pseudomonadales; f__Moraxellaceae; g__Acinetobacter; s__Acinetobacter_towneri
ASV00586	4e8d7a4662640b90817f015280cf5713	d__Bacteria; p__Firmicutes; c__Clostridia; o__Clostridiales; f__Clostridiaceae; g__Clostridium_sensu_stricto_1
ASV00587	6f1cbae792de3e1162d3d7dffbe4bb20	d__Bacteria; p__Firmicutes; c__Bacilli; o__Lactobacillales; f__Lactobacillaceae; g__Lactobacillus; s__Lactobacillus_intestinalis
ASV00588	3cec387e3e89982bf989b857f7c296d1	d__Bacteria; p__Firmicutes; c__Clostridia; o__Lachnospirales; f__Lachnospiraceae
ASV00589	b4289ab0a9a00034c1fbce477b2c4ded	d__Bacteria; p__Proteobacteria; c__Gammaproteobacteria; o__Pseudomonadales; f__Pseudomonadaceae; g__Pseudomonas
ASV00590	44158349d8858abc6c04aada0c131da5	d__Bacteria; p__Firmicutes; c__Negativicutes; o__Veillonellales-Selenomonadales; f__Veillonellaceae; g__Megasphaera
ASV00591	453cf07d3e96e304f23fbde7b355fe70	d__Bacteria; p__Actinobacteriota; c__Actinobacteria; o__Micrococcales; f__Microbacteriaceae
ASV00592	75f5bf3d3cfa36694b0c8b2a2dea168e	d__Bacteria; p__Actinobacteriota; c__Actinobacteria; o__Micrococcales; f__Micrococcaceae
ASV00593	dd417a8bd1a26e4ef634073e7968c167	d__Bacteria; p__Bacteroidota; c__Bacteroidia; o__Bacteroidales; f__Prevotellaceae; g__Prevotellaceae_UCG-003; s__uncultured_bacterium
ASV00594	ffcd1beef68b56e896ffcf260acb80d2	d__Bacteria; p__Firmicutes; c__Bacilli; o__Bacillales; f__Planococcaceae; g__Solibacillus
ASV00595	e3055f1b3a2ef5ffe239567f02e0e758	d__Bacteria; p__Firmicutes; c__Bacilli; o__Lactobacillales; f__Streptococcaceae; g__Streptococcus; s__Streptococcus_agalactiae
ASV00596	03ca26d7ae1d00668505911b6a005bee	d__Bacteria; p__Proteobacteria; c__Gammaproteobacteria; o__Burkholderiales; f__Neisseriaceae; g__Alysiella
ASV00597	b9adf66289ed2b50156492a08a7a5807	d__Bacteria; p__Bacteroidota; c__Bacteroidia; o__Bacteroidales; f__Prevotellaceae; g__Prevotella; s__Prevotella_sp.
ASV00598	a537d8bab85c83b0e74c73c55790324b	d__Bacteria; p__Proteobacteria; c__Alphaproteobacteria; o__Caulobacterales; f__Caulobacteraceae; g__Brevundimonas
ASV00599	a54348ea213ed5c6863b9cd49d840809	d__Bacteria; p__Firmicutes; c__Bacilli; o__Lactobacillales; f__Lactobacillaceae; g__Lactobacillus; s__Lactobacillus_delbrueckii
ASV00600	43510962315705a69de346863fb6e4e6	d__Bacteria; p__Verrucomicrobiota; c__Kiritimatiellae; o__WCHB1-41; f__WCHB1-41; g__WCHB1-41
ASV00601	92754692124edfdb979f80f0f6403ef0	d__Bacteria; p__Firmicutes; c__Bacilli; o__Lactobacillales; f__Streptococcaceae; g__Streptococcus
ASV00602	82b6b13c800633859b139cf0569b4cda	d__Bacteria; p__Bacteroidota; c__Bacteroidia; o__Bacteroidales; f__Muribaculaceae; g__Muribaculaceae
ASV00603	b4138e283c45cf0bc5387f9794bdfbcf	d__Bacteria; p__Firmicutes; c__Clostridia; o__Lachnospirales; f__Lachnospiraceae; g__Lachnospiraceae_NK4A136_group; s__Lachnospiraceae_bacterium
ASV00604	685a1812a6e46f72d7cf1f4a060b8e96	d__Bacteria; p__Actinobacteriota; c__Actinobacteria; o__Corynebacteriales; f__Corynebacteriaceae; g__Corynebacterium
ASV00605	2a89717b521dc276ae1bd08090909dc4	d__Bacteria; p__Firmicutes; c__Clostridia; o__Oscillospirales; f__Ruminococcaceae; g__Incertae_Sedis
ASV00606	8ed6e40496472360560bc43792485b31	d__Bacteria; p__Bacteroidota; c__Bacteroidia; o__Bacteroidales; f__Porphyromonadaceae; g__Porphyromonas
ASV00607	69429474bbb73e17eb2bbc2733437521	d__Bacteria; p__Bacteroidota; c__Bacteroidia; o__Bacteroidales; f__Prevotellaceae; g__Prevotella; s__Prevotella_sp.
ASV00608	707740d13076516032127f753473cfc3	d__Bacteria; p__Firmicutes; c__Clostridia; o__Lachnospirales; f__Lachnospiraceae; g__Lachnospiraceae_NK4A136_group
ASV00609	ab6b7b90747341ce39f82d0a22a1d37d	d__Bacteria; p__Proteobacteria; c__Alphaproteobacteria; o__Rhizobiales; f__Beijerinckiaceae; g__Methylobacterium-Methylorubrum
ASV00610	535d2619493bb332c9ec383ecc45bfae	d__Bacteria; p__Firmicutes; c__Bacilli; o__Bacillales; f__Planococcaceae
ASV00611	881911eb7baef37390bde70e7ef82a4f	d__Bacteria; p__Proteobacteria; c__Gammaproteobacteria; o__Burkholderiales; f__Neisseriaceae; g__Alysiella; s__uncultured_bacterium
ASV00612	2894e2b6c5f5bacbd8199f88fd1913c3	d__Bacteria; p__Proteobacteria; c__Gammaproteobacteria; o__Oceanospirillales; f__Halomonadaceae; g__Halomonas
ASV00613	a966196c8aff0e8664f261016da82614	d__Bacteria; p__Firmicutes; c__Bacilli; o__Lactobacillales; f__Streptococcaceae; g__Streptococcus
ASV00614	c6c79db79341a2b97541afd561d236c7	d__Bacteria; p__Proteobacteria; c__Gammaproteobacteria; o__Pasteurellales; f__Pasteurellaceae; g__Mannheimia
ASV00615	cca3b21cc212f6ad4e81959ca95da40e	d__Bacteria; p__Actinobacteriota; c__Actinobacteria; o__Micrococcales; f__Intrasporangiaceae; g__Janibacter
ASV00616	bfcba9720676efbf94ec3e2d3e4dda04	d__Bacteria; p__Actinobacteriota; c__Actinobacteria; o__Micrococcales; f__Dermabacteraceae; g__Brachybacterium
ASV00617	01e6bc8efe78f9bd5a24e7bdab53adfe	d__Bacteria; p__Firmicutes; c__Bacilli; o__Lactobacillales; f__Streptococcaceae; g__Streptococcus
ASV00618	4661d25f9df3fc7d17978a85bfbb86aa	d__Bacteria; p__Proteobacteria; c__Gammaproteobacteria; o__Xanthomonadales; f__Xanthomonadaceae; g__Stenotrophomonas
ASV00619	ee59db8e4f4f3004207c503a58cbaca7	d__Bacteria; p__Campilobacterota; c__Campylobacteria; o__Campylobacterales; f__Campylobacteraceae; g__Campylobacter; s__Campylobacter_hyointestinalis
ASV00620	b02c061957e7dbeb72374571d7fea3fe	d__Bacteria; p__Bacteroidota; c__Bacteroidia; o__Sphingobacteriales; f__Sphingobacteriaceae; g__Sphingobacterium; s__uncultured_bacterium
ASV00621	bd135fcd4ff7bd3cbff14799976ea394	d__Bacteria; p__Bacteroidota; c__Bacteroidia; o__Bacteroidales; f__Porphyromonadaceae; g__Porphyromonas
ASV00622	6a8a8d5ba55f276337e19d1a9354ab0a	d__Bacteria; p__Bacteroidota; c__Bacteroidia; o__Bacteroidales; f__Prevotellaceae; g__Prevotella; s__uncultured_Prevotellaceae
ASV00623	3cd9ce63f826137d18ca1a11155a21ad	d__Bacteria; p__Actinobacteriota; c__Actinobacteria; o__Micrococcales; f__Microbacteriaceae; g__Leifsonia
ASV00624	26f173c04574871aba8876838e2d9e61	d__Bacteria; p__Proteobacteria; c__Alphaproteobacteria; o__Sphingomonadales; f__Sphingomonadaceae; g__Novosphingobium
ASV00625	05de839ca0198d6fdd8202b567c00d8a	d__Bacteria; p__Actinobacteriota; c__Actinobacteria; o__Micrococcales; f__Micrococcaceae; g__Enteractinococcus
ASV00626	a8dc5aeb11a8e3f8ac305f73ed6c240e	d__Bacteria; p__Firmicutes; c__Bacilli; o__Bacillales; f__Planococcaceae; g__Lysinibacillus
ASV00627	7a7f79379e712c788283fbff6718b1c0	d__Bacteria; p__Firmicutes; c__Clostridia; o__Peptostreptococcales-Tissierellales; f__Peptostreptococcales-Tissierellales; g__Gallicola
ASV00628	6069fe9237022c0ef05c4f8bc535280b	d__Bacteria; p__Firmicutes; c__Bacilli; o__Bacillales; f__Bacillaceae; g__Bacillus; s__Bacillus_thermoamylovorans
ASV00629	f37d7f0f7a5c64d3ad4ac8f9ca0286f7	d__Bacteria; p__Proteobacteria; c__Gammaproteobacteria; o__Pasteurellales; f__Pasteurellaceae; g__Actinobacillus
ASV00630	99e433a3ce4d5290445f668df2c9147e	d__Bacteria; p__Proteobacteria; c__Gammaproteobacteria; o__Pseudomonadales; f__Pseudomonadaceae; g__Pseudomonas
ASV00631	0bcb9e0254255dd675b92004a77252cf	d__Bacteria; p__Firmicutes; c__Negativicutes; o__Acidaminococcales; f__Acidaminococcaceae; g__Phascolarctobacterium
ASV00632	8ee26716ee2a8518975594c79c787448	d__Bacteria; p__Firmicutes; c__Bacilli; o__Bacillales; f__Bacillaceae; g__Oceanobacillus; s__uncultured_bacterium
ASV00633	f74772c312ecf2f0278c402953e04d93	d__Bacteria; p__Bacteroidota; c__Bacteroidia; o__Bacteroidales; f__Muribaculaceae; g__Muribaculaceae; s__uncultured_bacterium
ASV00634	d785becf925670c15691b02584ab4464	d__Bacteria; p__Actinobacteriota; c__Actinobacteria; o__Micrococcales; f__Intrasporangiaceae
ASV00635	62469b5574a5e702e4f22c94d52be0fa	d__Bacteria; p__Cyanobacteria; c__Cyanobacteriia; o__Chloroplast; f__Chloroplast; g__Chloroplast
ASV00636	6472eb8b1e09f892aca2f23182962903	d__Bacteria; p__Proteobacteria; c__Alphaproteobacteria; o__Rhizobiales; f__Xanthobacteraceae
ASV00637	c1ad866ca4cc57cefffbfdb11f5388b8	d__Bacteria; p__Proteobacteria; c__Gammaproteobacteria; o__Pasteurellales; f__Pasteurellaceae; g__Haemophilus
ASV00638	1f8a2c80632a8c54338d72b1d00a6959	d__Bacteria; p__Bacteroidota; c__Bacteroidia; o__Bacteroidales; f__Rikenellaceae; g__Rikenellaceae_RC9_gut_group; s__uncultured_bacterium
ASV00639	62b0bf21cce919c492e653ba630b9ea5	d__Bacteria; p__Proteobacteria; c__Gammaproteobacteria; o__Burkholderiales; f__Oxalobacteraceae; g__Undibacterium
ASV00640	89d88b56e6db26dc8a6a212a4c0a3a2b	d__Bacteria; p__Proteobacteria; c__Gammaproteobacteria; o__Pseudomonadales; f__Pseudomonadaceae; g__Pseudomonas; s__Pseudomonas_pertucinogena
ASV00641	cf2013f7f63236fe88a26c6cc20b5289	d__Bacteria; p__Actinobacteriota; c__Actinobacteria; o__Micrococcales
ASV00642	e897ceabe848d279d23156664ba24f94	d__Bacteria; p__Proteobacteria; c__Gammaproteobacteria; o__Aeromonadales; f__Aeromonadaceae; g__Aeromonas; s__Pseudaeromonas_sharmana
ASV00643	a5567492b12e0880314dcffffea3eecf	d__Bacteria; p__Firmicutes; c__Bacilli; o__Lactobacillales; f__Carnobacteriaceae
ASV00644	8e41895c7fd3626388f677a35ba911aa	d__Bacteria; p__Bacteroidota; c__Bacteroidia; o__Bacteroidales; f__Prevotellaceae
ASV00645	937f2e2515909d5aab41746d7048aea5	d__Bacteria; p__Firmicutes; c__Negativicutes; o__Acidaminococcales; f__Acidaminococcaceae; g__Phascolarctobacterium; s__uncultured_bacterium
ASV00646	2695be7876405f6b09a60d6b7b29b392	d__Bacteria; p__Actinobacteriota; c__Actinobacteria; o__Micrococcales; f__Micrococcaceae
ASV00647	037d62a3b375d05709546fa1e63ac3a5	d__Bacteria; p__Proteobacteria; c__Gammaproteobacteria; o__Burkholderiales; f__Neisseriaceae; g__Kingella; s__uncultured_bacterium
ASV00648	56dc0db5406ab9db91ab5a3831a6b80d	d__Bacteria; p__Proteobacteria; c__Gammaproteobacteria; o__Oceanospirillales; f__Halomonadaceae; g__Halomonas
ASV00649	c1e8c07efe20b830182cea803d140165	d__Bacteria; p__Verrucomicrobiota; c__Kiritimatiellae; o__WCHB1-41; f__WCHB1-41; g__WCHB1-41
ASV00650	8eb3a6a9b4be26010f6ec454f2981bc1	d__Bacteria; p__Proteobacteria; c__Gammaproteobacteria; o__Burkholderiales; f__Neisseriaceae; g__Alysiella; s__uncultured_bacterium
ASV00651	289751964e6101e1be5ce28bc3e67263	d__Bacteria; p__Proteobacteria; c__Gammaproteobacteria; o__Burkholderiales; f__Alcaligenaceae; g__Paenalcaligenes
ASV00652	99bccd58aaeb00f98e22add40be6e36b	d__Bacteria; p__Firmicutes; c__Clostridia; o__Peptostreptococcales-Tissierellales; f__Peptostreptococcaceae; g__Clostridioides; s__Clostridioides_difficile
ASV00653	807a2c23abf2a6a07d496e1553cce8d5	d__Bacteria; p__Bacteroidota; c__Bacteroidia; o__Bacteroidales; f__Muribaculaceae; g__Muribaculaceae; s__uncultured_bacterium
ASV00654	70138a4df1d5e3391064dda35f98e7d0	d__Bacteria; p__Bacteroidota; c__Bacteroidia; o__Bacteroidales
ASV00655	c2fce4d038c0d3e28601144696c09504	d__Bacteria; p__Proteobacteria; c__Gammaproteobacteria; o__Burkholderiales; f__Sutterellaceae; g__Parasutterella
ASV00656	4fba6fef450158c1bd1cbcb5a0e8f5e5	d__Bacteria; p__Bacteroidota; c__Bacteroidia; o__Bacteroidales; f__Prevotellaceae; g__Prevotella
ASV00657	154e9f3f36f0fdfa397909e5f7e2319b	d__Bacteria; p__Proteobacteria; c__Gammaproteobacteria; o__Burkholderiales; f__Neisseriaceae; g__Alysiella; s__uncultured_bacterium
ASV00658	5af42dda484a2f94bf4d4e504f06e109	d__Bacteria; p__Bacteroidota; c__Bacteroidia; o__Bacteroidales; f__p-251-o5; g__p-251-o5; s__uncultured_bacterium
ASV00659	e642826bbcfde454071fc8ddc51f4727	d__Bacteria; p__Firmicutes; c__Bacilli; o__Staphylococcales; f__Staphylococcaceae
ASV00660	ecfc5812c430a69c403672d746f03ccb	d__Bacteria; p__Actinobacteriota; c__Actinobacteria; o__Micrococcales; f__Dermacoccaceae
ASV00661	8abedfe92bbd47d86341ee290b7f7c39	d__Bacteria; p__Actinobacteriota; c__Actinobacteria; o__Micrococcales; f__Micrococcaceae; g__Rothia
ASV00662	5c12fc019e02cb57aff53767824bce86	d__Bacteria; p__Firmicutes; c__Bacilli; o__Lactobacillales; f__Streptococcaceae; g__Streptococcus
ASV00663	beee18fca26cdef27aae256b6385d9c4	d__Bacteria; p__Firmicutes; c__Negativicutes; o__Veillonellales-Selenomonadales; f__Veillonellaceae; g__Dialister; s__uncultured_bacterium
ASV00664	a0901407705992dc213ac509ede97d47	d__Bacteria; p__Proteobacteria; c__Gammaproteobacteria; o__Enterobacterales; f__Enterobacteriaceae
ASV00665	723a194736b38b38abb54b1b6ad69e55	d__Bacteria; p__Verrucomicrobiota; c__Kiritimatiellae; o__WCHB1-41; f__WCHB1-41; g__WCHB1-41; s__uncultured_bacterium
ASV00666	6362bfe0178877fd3b047cb87f2554a3	d__Bacteria; p__Firmicutes; c__Negativicutes; o__Acidaminococcales; f__Acidaminococcaceae; g__Phascolarctobacterium; s__uncultured_bacterium
ASV00667	c20c5b12eb3f1351d7cf261a07269854	d__Bacteria; p__Actinobacteriota; c__Actinobacteria; o__Micrococcales; f__Micrococcaceae; g__Arthrobacter
ASV00668	7a6d4a1bfc7606e2b28d1aec9abe8368	d__Bacteria; p__Proteobacteria; c__Gammaproteobacteria; o__Burkholderiales; f__Comamonadaceae; g__Comamonas
ASV00669	9c49c694a177e61ab5663cf5ee077b8e	d__Bacteria; p__Proteobacteria; c__Alphaproteobacteria; o__Caulobacterales; f__Caulobacteraceae; g__Brevundimonas; s__Brevundimonas_terrae
ASV00670	acc1549053fe6d03885644895c21abe9	d__Bacteria; p__Verrucomicrobiota; c__Kiritimatiellae; o__WCHB1-41; f__WCHB1-41; g__WCHB1-41; s__uncultured_bacterium
ASV00671	0f3d70a362e624bcbf0bd28c9030711c	d__Bacteria; p__Proteobacteria; c__Gammaproteobacteria; o__Burkholderiales; f__Neisseriaceae; g__Alysiella; s__Alysiella_crassa
ASV00672	4eddd98203f05327ac03d0f1f765a14f	d__Bacteria; p__Actinobacteriota; c__Actinobacteria; o__Micrococcales; f__Intrasporangiaceae
ASV00673	e502ebea2a54a6f839d310d6d57e7d47	d__Bacteria; p__Fusobacteriota; c__Fusobacteriia; o__Fusobacteriales; f__Fusobacteriaceae; g__Fusobacterium
ASV00674	d3ec292ec81670bf549ee839f3549375	d__Bacteria; p__Firmicutes; c__Bacilli; o__Lactobacillales; f__Streptococcaceae; g__Streptococcus
ASV00675	958d54f6c2724fdc04ad01d39d59aaca	d__Bacteria; p__Bacteroidota; c__Bacteroidia; o__Bacteroidales; f__Prevotellaceae; g__Prevotella; s__Prevotella_timonensis
ASV00676	151e80a819d2fd66ef0421ef27df15a2	d__Bacteria; p__Firmicutes; c__Clostridia; o__Lachnospirales; f__Lachnospiraceae; g__Blautia
ASV00677	9b88875ae478b8f34cd8ca586b4759f0	d__Bacteria; p__Actinobacteriota; c__Actinobacteria; o__Micrococcales; f__Intrasporangiaceae; g__Ornithinimicrobium
ASV00678	aa5d92eeeca18d0051d7980d3d8ecfbe	d__Bacteria; p__Verrucomicrobiota; c__Kiritimatiellae; o__WCHB1-41; f__WCHB1-41; g__WCHB1-41
ASV00679	9a13cbb8e1b12468bf22d6a05aafb0c0	d__Bacteria; p__Bacteroidota; c__Bacteroidia; o__Bacteroidales; f__Rikenellaceae; g__Alistipes; s__uncultured_bacterium
ASV00680	94bd81a24ab324ac713530b0bd96720f	d__Bacteria; p__Proteobacteria; c__Alphaproteobacteria; o__Rhodobacterales; f__Rhodobacteraceae; g__Gemmobacter
ASV00681	94647217f51e1412ba86be93ad76fd18	d__Bacteria; p__Actinobacteriota; c__Actinobacteria; o__Propionibacteriales; f__Nocardioidaceae; g__Aeromicrobium
ASV00682	777a29e135451377a94333d902271c71	d__Bacteria; p__Firmicutes; c__Clostridia; o__Lachnospirales; f__Lachnospiraceae; g__Lachnospiraceae_XPB1014_group; s__uncultured_bacterium
ASV00683	8135beec331a8d558070c38b580e4b8e	d__Bacteria; p__Firmicutes; c__Clostridia; o__Oscillospirales; f__Ruminococcaceae; g__CAG-352; s__uncultured_bacterium
ASV00684	f8aeec3c1ff0f4e7e1c829e4db0618d9	d__Bacteria; p__Proteobacteria; c__Gammaproteobacteria; o__Pseudomonadales; f__Pseudomonadaceae; g__Pseudomonas
ASV00685	5ccd30281011c170e7e836bc752205e6	d__Bacteria; p__Proteobacteria; c__Gammaproteobacteria; o__Pseudomonadales; f__Moraxellaceae; g__Psychrobacter; s__Psychrobacter_pulmonis
ASV00686	e76627ac16a686ade4501652de726058	d__Bacteria; p__Bacteroidota; c__Bacteroidia; o__Flavobacteriales; f__Weeksellaceae; g__Bergeyella; s__uncultured_Bergeyella
ASV00687	6ef30ad70950c7994898405da4aa1f2a	d__Bacteria; p__Actinobacteriota; c__Actinobacteria; o__Propionibacteriales; f__Nocardioidaceae; g__Aeromicrobium
ASV00688	25fe23e989514e818f4bc1f680ad6da1	d__Bacteria; p__Firmicutes; c__Bacilli; o__Exiguobacterales; f__Exiguobacteraceae; g__Exiguobacterium
ASV00689	525cfadaeed4bca8de57fc82cbc0926d	d__Bacteria; p__Firmicutes; c__Bacilli; o__Lactobacillales; f__Lactobacillaceae; g__Lactobacillus; s__Lactobacillus_delbrueckii
ASV00690	f2c1b47c49800e580ecfd4818535d315	d__Bacteria; p__Proteobacteria; c__Gammaproteobacteria; o__Xanthomonadales; f__Xanthomonadaceae; g__Stenotrophomonas
ASV00691	be22632d5e3f6175707a3213d7a90ad2	d__Bacteria; p__Firmicutes; c__Negativicutes; o__Veillonellales-Selenomonadales; f__Veillonellaceae; g__Dialister; s__uncultured_bacterium
ASV00692	34244f46ca2dbc7e4f45efefd6ee8dce	d__Bacteria; p__Bacteroidota; c__Bacteroidia; o__Sphingobacteriales; f__Sphingobacteriaceae; g__Sphingobacterium
ASV00693	9af2512a85cd520db2520af570b43f82	d__Bacteria; p__Bacteroidota; c__Bacteroidia; o__Flavobacteriales; f__Flavobacteriaceae; g__Myroides
ASV00694	274b4c5e5584ebee45f67c6f04956f3d	d__Bacteria; p__Firmicutes; c__Bacilli; o__Bacillales; f__Planococcaceae
ASV00695	5c527b7aade2ef83be922984e3435938	d__Bacteria; p__Firmicutes; c__Bacilli; o__Lactobacillales; f__Leuconostocaceae; g__Weissella
ASV00696	02b4cbe5c2955ab2f66dc82cdf6dad64	d__Bacteria; p__Proteobacteria; c__Gammaproteobacteria; o__Burkholderiales; f__Comamonadaceae; g__Aquabacterium
ASV00697	9a5ef65f1b4c0a3140b0f46541113b15	d__Bacteria; p__Bacteroidota; c__Bacteroidia; o__Chitinophagales; f__Chitinophagaceae; g__Arachidicoccus
ASV00698	43c968de1e158cbb452a2670a8f42263	d__Bacteria; p__Bacteroidota; c__Bacteroidia; o__Bacteroidales; f__Porphyromonadaceae; g__Porphyromonas
ASV00699	520a606ed58fbb6aeebf2fff0e5aa6c4	d__Bacteria; p__Bacteroidota; c__Bacteroidia; o__Bacteroidales; f__Prevotellaceae
ASV00700	4f36667dc83b9de0118e8b829e658d04	d__Bacteria; p__Firmicutes; c__Bacilli; o__Lactobacillales; f__Lactobacillaceae; g__Lactobacillus; s__Lactobacillus_ingluviei
ASV00701	3de78b3b7b5c0952d2cf5c503a530752	d__Bacteria; p__Firmicutes; c__Bacilli; o__Lactobacillales; f__Streptococcaceae; g__Streptococcus; s__Streptococcus_porci
ASV00702	d86dad678e23f67b34bf72e754865498	d__Bacteria; p__Firmicutes; c__Bacilli; o__Staphylococcales; f__Staphylococcaceae; g__Staphylococcus
ASV00703	62727dc7f1b9c5878de3da94b2977f05	d__Bacteria; p__Proteobacteria; c__Alphaproteobacteria; o__Rhizobiales; f__Rhizobiaceae; g__Ochrobactrum
ASV00704	9580aa8a52ec18a4e92e701cdb595faa	d__Bacteria; p__Firmicutes; c__Clostridia; o__Clostridiales; f__Clostridiaceae; g__Clostridium_sensu_stricto_1; s__Clostridium_perfringens
ASV00705	7b5cf8234c2fe09765cc7f139d97ca68	d__Bacteria; p__Bacteroidota; c__Bacteroidia; o__Flavobacteriales; f__Flavobacteriaceae; g__Galbibacter; s__Galbibacter_marinus
ASV00706	bbee9f3d2ff7eae779b70c7ac2c971e4	d__Bacteria; p__Bacteroidota; c__Bacteroidia; o__Bacteroidales; f__Muribaculaceae; g__Muribaculaceae; s__uncultured_bacterium
ASV00707	2e1f8614f18050e5fd5d59860a128f12	d__Bacteria; p__Bacteroidota; c__Bacteroidia; o__Bacteroidales
ASV00708	5d418b89cf14c9a0c2865848a51ecfd8	d__Bacteria; p__Firmicutes; c__Bacilli; o__Bacillales; f__Planococcaceae
ASV00709	baea28505759c5ddd72b4d5076b6e555	d__Bacteria; p__Verrucomicrobiota; c__Kiritimatiellae; o__WCHB1-41; f__WCHB1-41; g__WCHB1-41
ASV00710	d5a426d4bbfe218586c580ad63d7ad88	d__Bacteria; p__Firmicutes; c__Bacilli; o__Bacillales
ASV00711	6dfb118aa8b73ede1bdb71dedc23838c	d__Bacteria; p__Firmicutes; c__Bacilli; o__Erysipelotrichales; f__Erysipelotrichaceae; g__Holdemanella; s__uncultured_bacterium
ASV00712	13c711b7e3caee90585d39f81b7b7b54	d__Bacteria; p__Verrucomicrobiota; c__Kiritimatiellae; o__WCHB1-41; f__WCHB1-41; g__WCHB1-41; s__uncultured_rumen
ASV00713	0e2e91fba1ca9ed7de2d11ea4786c914	d__Bacteria; p__Proteobacteria; c__Gammaproteobacteria; o__Pseudomonadales; f__Moraxellaceae; g__Acinetobacter
ASV00714	f7447c8e079023f4f2579d8580575dd3	d__Bacteria; p__Firmicutes; c__Bacilli; o__Lactobacillales; f__Lactobacillaceae; g__Lactobacillus; s__Lactobacillus_iners
ASV00715	55e5a0e51396e3b778e01cbaea601fb1	d__Bacteria; p__Proteobacteria; c__Gammaproteobacteria; o__Burkholderiales; f__Neisseriaceae; g__Alysiella; s__uncultured_bacterium
ASV00716	96cb36c97ffc3888a5b9d2f3d4378037	d__Bacteria; p__Firmicutes; c__Bacilli; o__Lactobacillales; f__Streptococcaceae; g__Lactococcus; s__Lactococcus_lactis
ASV00717	455219eeb206cd432bf64f51159e0b4c	d__Bacteria; p__Actinobacteriota; c__Actinobacteria; o__Corynebacteriales; f__Corynebacteriaceae; g__Corynebacterium; s__Corynebacterium_durum
ASV00718	811f358e4e89eecbd75298ffce878cba	d__Bacteria; p__Firmicutes; c__Clostridia; o__Lachnospirales; f__Lachnospiraceae; g__Lachnospiraceae_FCS020_group; s__uncultured_bacterium
ASV00719	cbc05e4185a20061d9d5aa9046ab6ce6	d__Archaea; p__Euryarchaeota; c__Methanobacteria; o__Methanobacteriales; f__Methanobacteriaceae; g__Methanobrevibacter
ASV00720	d8047f41bd79cc400610d6eea384cf4d	d__Bacteria; p__Firmicutes; c__Bacilli; o__Bacillales; f__Planococcaceae; g__Sporosarcina
ASV00721	fdec5bb61cc224b5be91da56daa602cb	d__Bacteria; p__Proteobacteria; c__Gammaproteobacteria; o__Burkholderiales; f__Burkholderiaceae; g__Burkholderia-Caballeronia-Paraburkholderia
ASV00722	06bb3fa895e072e060638ec1131d0d3c	d__Bacteria; p__Proteobacteria; c__Alphaproteobacteria; o__Rhizobiales; f__Rhizobiaceae; g__Allorhizobium-Neorhizobium-Pararhizobium-Rhizobium
ASV00723	36c16fc7cd92802f35022af0c985a9ca	d__Bacteria; p__Campilobacterota; c__Campylobacteria; o__Campylobacterales; f__Campylobacteraceae; g__Campylobacter
ASV00724	5502fab5ea28231060c04e16998f9276	d__Bacteria; p__Actinobacteriota; c__Actinobacteria; o__Corynebacteriales; f__Dietziaceae; g__Dietzia
ASV00725	38a56dd0f7852550cde48731b83d78c2	d__Bacteria; p__Proteobacteria; c__Gammaproteobacteria; o__Pseudomonadales; f__Pseudomonadaceae; g__Pseudomonas
ASV00726	39047357b7f09d2740413a7d21c1803b	d__Bacteria; p__Actinobacteriota; c__Actinobacteria; o__Micrococcales; f__Dermatophilaceae; g__Mobilicoccus; s__Mobilicoccus_caccae
ASV00727	5328bc3fa40912ff2a09f9a53ac20c93	d__Bacteria; p__Bacteroidota; c__Bacteroidia; o__Bacteroidales; f__Rikenellaceae; g__Alistipes; s__uncultured_bacterium
ASV00728	9cdb1e3a57724e062fcc8935ebdf26d7	d__Bacteria; p__Bacteroidota; c__Bacteroidia; o__Bacteroidales; f__p-251-o5; g__p-251-o5; s__uncultured_bacterium
ASV00729	59777186ad2e0947e97615b5d6225136	d__Bacteria; p__Firmicutes; c__Clostridia; o__Oscillospirales; f__Ruminococcaceae; g__Faecalibacterium
ASV00730	b601b2ea2b069de7516ec6135c79ee29	d__Bacteria; p__Actinobacteriota; c__Actinobacteria; o__Corynebacteriales; f__Corynebacteriaceae; g__Corynebacterium; s__Corynebacterium_kroppenstedtii
ASV00731	26169838d37c4a82190fe5b178bd8332	d__Bacteria; p__Firmicutes; c__Clostridia; o__Clostridiales; f__Clostridiaceae; g__Clostridium_sensu_stricto_1; s__Clostridium_chartatabidum
ASV00732	9ee9d7f1e7a96963f1ee2668f858fced	d__Bacteria; p__Firmicutes; c__Clostridia; o__Peptostreptococcales-Tissierellales; f__Peptostreptococcales-Tissierellales; g__Anaerococcus
ASV00733	388ca84ca8584beace92439698f5b538	d__Bacteria; p__Firmicutes; c__Bacilli; o__Lactobacillales; f__Carnobacteriaceae
ASV00734	33ea9f7df7a02a6f06fb9700ed440401	d__Bacteria; p__Bacteroidota; c__Bacteroidia; o__Bacteroidales; f__Muribaculaceae; g__Muribaculaceae; s__uncultured_bacterium
ASV00735	19453a52d983bec1c2ab9c335b9ac890	d__Bacteria; p__Firmicutes; c__Negativicutes; o__Acidaminococcales; f__Acidaminococcaceae; g__Succiniclasticum; s__uncultured_bacterium
ASV00736	b4454a686201e6782ac5e86b56d7f716	d__Bacteria; p__Proteobacteria; c__Gammaproteobacteria; o__Pseudomonadales; f__Moraxellaceae; g__Moraxella
ASV00737	84d987c7bb22982e0a22fc77c2a9eff6	d__Bacteria; p__Verrucomicrobiota; c__Kiritimatiellae; o__WCHB1-41; f__WCHB1-41; g__WCHB1-41; s__uncultured_bacterium
ASV00738	892d633a1b2e308016747e9e9badf42a	d__Bacteria; p__Proteobacteria; c__Gammaproteobacteria; o__Burkholderiales; f__Aquaspirillaceae; g__Aquaspirillum; s__Aquaspirillum_sp.
ASV00739	12c4cf4a9b6a4541ef111f02191bae96	d__Bacteria; p__Proteobacteria; c__Gammaproteobacteria; o__Oceanospirillales; f__Halomonadaceae; g__Halomonas
ASV00740	9acccdd962efdc14bc9292db57976b57	d__Bacteria; p__Bacteroidota; c__Bacteroidia; o__Bacteroidales; f__Prevotellaceae; g__Prevotellaceae_UCG-003
ASV00741	35ffcc3b809d667286737d79670b8de5	d__Bacteria; p__Actinobacteriota; c__Actinobacteria; o__Bifidobacteriales; f__Bifidobacteriaceae; g__Bifidobacterium
ASV00742	e7379f7318de2d38ce7c591b86e0a819	d__Bacteria; p__Actinobacteriota; c__Actinobacteria; o__Micrococcales; f__Microbacteriaceae; g__Microbacterium
ASV00743	09de3dde6c465b74bcb8e6f8a478e4e0	d__Bacteria; p__Actinobacteriota; c__Actinobacteria; o__Corynebacteriales; f__Nocardiaceae; g__Rhodococcus
ASV00744	8b8506da4c18611582ef365e0ad98cdf	d__Bacteria; p__Actinobacteriota; c__Actinobacteria; o__Actinobacteria; f__Actinobacteria; g__Actinobacteria; s__Actinomycetales_bacterium
ASV00745	3041ba627c244ae45c03baa80d6fd170	d__Bacteria; p__Firmicutes; c__Clostridia; o__Oscillospirales; f__Oscillospiraceae; g__NK4A214_group
ASV00746	54263975f5517179f87e09a1e573c9e5	d__Bacteria; p__Bacteroidota; c__Bacteroidia; o__Flavobacteriales; f__Weeksellaceae; g__uncultured; s__uncultured_bacterium
ASV00747	65d18169c302caf10ecc701d60f2b52d	d__Bacteria; p__Firmicutes; c__Clostridia; o__Oscillospirales; f__Oscillospiraceae; g__NK4A214_group
ASV00748	3c80e970bf6ce643f6b638bb335e38db	d__Bacteria; p__Proteobacteria; c__Gammaproteobacteria; o__Burkholderiales; f__Neisseriaceae; g__Alysiella
ASV00749	07a99e7918bef0410508a6e192b70474	d__Bacteria; p__Firmicutes; c__Bacilli; o__Staphylococcales; f__Staphylococcaceae; g__Aliicoccus; s__uncultured_bacterium
ASV00750	31175682ecddf94b762bb23e6acdb1a0	d__Bacteria; p__Proteobacteria; c__Gammaproteobacteria; o__Pasteurellales; f__Pasteurellaceae; g__Haemophilus
ASV00751	e89dace828bd950fc51036b67f2a35ba	d__Bacteria; p__Proteobacteria; c__Gammaproteobacteria; o__Xanthomonadales; f__Xanthomonadaceae; g__Stenotrophomonas; s__Flavobacterium_sp.
ASV00752	ecf611b005559855589c1927a24ed968	d__Bacteria; p__Firmicutes; c__Bacilli; o__Erysipelotrichales; f__Erysipelotrichaceae; g__uncultured; s__Erysipelotrichaceae_bacterium
ASV00753	fcdb58954e20e4c388763b97a54842e2	d__Bacteria; p__Patescibacteria; c__Saccharimonadia; o__Saccharimonadales; f__Saccharimonadaceae; g__TM7a; s__uncultured_bacterium
ASV00754	372782ac075b74371af84177f9d6e2ee	d__Bacteria; p__Proteobacteria; c__Gammaproteobacteria; o__Cellvibrionales; f__Cellvibrionaceae; g__uncultured; s__uncultured_bacterium
ASV00755	6f3f68e5c8e2a11b388ddbbea9fa182d	d__Bacteria; p__Proteobacteria; c__Gammaproteobacteria; o__Pseudomonadales; f__Pseudomonadaceae; g__Pseudomonas
ASV00756	43165420cb13236c8081db298f1b61e8	d__Bacteria; p__Actinobacteriota; c__Actinobacteria; o__Micrococcales; f__Micrococcaceae; g__Enteractinococcus; s__uncultured_bacterium
ASV00757	3cd705cfb36355ba18de85b901459747	d__Bacteria; p__Proteobacteria; c__Gammaproteobacteria; o__Burkholderiales; f__Neisseriaceae; g__Conchiformibius; s__Neisseria_canis
ASV00758	2645e35510e076bf32a4cc6edd7980d6	d__Bacteria; p__Bacteroidota; c__Bacteroidia; o__Cytophagales; f__Hymenobacteraceae; g__Hymenobacter; s__uncultured_bacterium
ASV00759	0920dcf0f62fb2b3ab9e32f1c4edec37	d__Bacteria; p__Proteobacteria; c__Gammaproteobacteria; o__Burkholderiales; f__Comamonadaceae
ASV00760	472466279b75a9efd1ce4fbc71e9f0bd	d__Bacteria; p__Proteobacteria; c__Gammaproteobacteria; o__Pseudomonadales; f__Pseudomonadaceae; g__Pseudomonas
ASV00761	72bdb287feba9848cb565851079b6bf2	d__Bacteria
ASV00762	9624ce4cefb03530aaafca65b645cfcc	d__Bacteria; p__Firmicutes; c__Clostridia; o__Lachnospirales; f__Lachnospiraceae; g__Lachnoclostridium; s__unidentified
ASV00763	da9b3c9aebe0f1ff81cd5f9d66d86f71	d__Bacteria; p__Firmicutes; c__Clostridia; o__Oscillospirales; f__Oscillospiraceae; g__UCG-005
ASV00764	02ff27b0613725af725b5b36ff495e86	d__Bacteria; p__Proteobacteria; c__Alphaproteobacteria; o__Rhizobiales; f__Rhizobiaceae; g__Aminobacter; s__uncultured_bacterium
ASV00765	f03fa1560cffb668f5672227a340276a	d__Bacteria; p__Firmicutes; c__Clostridia; o__Lachnospirales; f__Lachnospiraceae; g__Cellulosilyticum
ASV00766	c67ba62f34a05261ea7a810ff643a52c	d__Bacteria; p__Firmicutes; c__Clostridia; o__Peptostreptococcales-Tissierellales; f__Peptostreptococcales-Tissierellales; g__Anaerococcus; s__Anaerococcus_octavius
ASV00767	d342e4e32a13a7ed7d9d0c0693e5a465	d__Bacteria; p__Firmicutes; c__Clostridia; o__Oscillospirales; f__Oscillospiraceae; g__NK4A214_group; s__uncultured_rumen
ASV00768	d35c7839febc452fb8460e90db251813	d__Bacteria; p__Proteobacteria; c__Gammaproteobacteria; o__Burkholderiales; f__Burkholderiaceae; g__Burkholderia-Caballeronia-Paraburkholderia
ASV00769	8ab8d87aa40d121337245fc26de5392e	d__Bacteria; p__Bacteroidota; c__Bacteroidia; o__Bacteroidales; f__Prevotellaceae; g__Alloprevotella; s__Prevotella_sp.
ASV00770	0e47aa38ff32f2eb9955887abd16f26a	d__Bacteria; p__Verrucomicrobiota; c__Kiritimatiellae; o__WCHB1-41; f__WCHB1-41; g__WCHB1-41
ASV00771	45e3696d78d57fc35094a6cf67e6414b	d__Bacteria; p__Firmicutes; c__Bacilli; o__Paenibacillales; f__Paenibacillaceae; g__Paenibacillus; s__Paenibacillus_hordei
ASV00772	dcf7709ece9a68d8226f741b011c5690	d__Bacteria; p__Firmicutes; c__Bacilli; o__Staphylococcales; f__Staphylococcaceae; g__Salinicoccus
ASV00773	609da2c93707d9f7db10a6dfcdffbe59	d__Bacteria; p__Firmicutes; c__Bacilli; o__Lactobacillales; f__Streptococcaceae; g__Streptococcus
ASV00774	aca28e4f440b01d56bc951ba98270a87	d__Bacteria; p__Actinobacteriota; c__Actinobacteria; o__Corynebacteriales; f__Mycobacteriaceae; g__Mycobacterium
ASV00775	8495a7602793efbeca7e9822804d198a	d__Bacteria; p__Proteobacteria; c__Alphaproteobacteria; o__Rhodobacterales; f__Rhodobacteraceae
ASV00776	16da9716b4d7c3c9c904f3f799d67dfe	d__Bacteria; p__Proteobacteria; c__Gammaproteobacteria; o__Burkholderiales; f__Comamonadaceae; g__Comamonas
ASV00777	c81d2bd60b0b2a355bc6e63534ecc66c	d__Bacteria; p__Firmicutes; c__Clostridia; o__Lachnospirales; f__Lachnospiraceae
ASV00778	ae56f854ea8f4a95b7950e1c3a9c4051	d__Bacteria; p__Firmicutes; c__Clostridia; o__Lachnospirales; f__Lachnospiraceae; g__Roseburia; s__uncultured_bacterium
ASV00779	f20cd0e5913278acc74b60eef4ea6c4a	d__Bacteria; p__Bacteroidota; c__Bacteroidia; o__Flavobacteriales; f__Weeksellaceae; g__Empedobacter
ASV00780	8a90c7313d0f906172a67166bb649e9d	d__Bacteria; p__Bacteroidota; c__Bacteroidia; o__Bacteroidales; f__Rikenellaceae; g__Rikenellaceae_RC9_gut_group
ASV00781	1c085fa3e63f785db0739ffc98d99c57	d__Bacteria; p__Verrucomicrobiota; c__Kiritimatiellae; o__WCHB1-41; f__WCHB1-41; g__WCHB1-41
ASV00782	9f4ee2314fc031a7cac515561d590b59	d__Bacteria; p__Proteobacteria; c__Gammaproteobacteria; o__Cellvibrionales; f__Cellvibrionaceae; g__uncultured; s__uncultured_bacterium
ASV00783	688eb9f829be9c194d7399ee96962767	d__Bacteria; p__Bacteroidota; c__Bacteroidia; o__Flavobacteriales; f__Weeksellaceae; g__Bergeyella; s__uncultured_bacterium
ASV00784	8dfe88d9ee065cca9a47c5740a8541f9	d__Bacteria; p__Proteobacteria; c__Gammaproteobacteria; o__Xanthomonadales; f__Rhodanobacteraceae; g__Chujaibacter; s__uncultured_bacterium
ASV00785	36dc5ea6badbe7ebb63fbf571aac7865	d__Bacteria; p__Firmicutes; c__Bacilli; o__Bacillales; f__Planococcaceae; g__Lysinibacillus
ASV00786	1fab0a8b871daabefc98e9319205e86a	d__Bacteria; p__Firmicutes; c__Clostridia; o__Peptostreptococcales-Tissierellales; f__Anaerovoracaceae; g__Family_XIII_UCG-001; s__uncultured_rumen
ASV00787	13583cfc61a03fb1a099fad12e44228b	d__Bacteria; p__Proteobacteria; c__Gammaproteobacteria; o__Pasteurellales; f__Pasteurellaceae
ASV00788	fb1d9cc8364eb5063ce8fbed4e7a763a	d__Bacteria; p__Bacteroidota; c__Bacteroidia; o__Bacteroidales; f__Prevotellaceae; g__Alloprevotella; s__Prevotella_sp.
ASV00789	ae3cd5e18f7fa2a0e8916bb5de428b24	d__Bacteria; p__Actinobacteriota; c__Actinobacteria; o__Micrococcales; f__Micrococcaceae; g__Enteractinococcus; s__uncultured_bacterium
ASV00790	3668e466b246601d28accf1d58c29234	d__Bacteria; p__Firmicutes; c__Bacilli; o__Lactobacillales; f__Streptococcaceae; g__Streptococcus; s__Streptococcus_sp.
ASV00791	0a4b7ecd68ece85e6cf7974a45e2a6a8	d__Bacteria; p__Bacteroidota; c__Bacteroidia; o__Bacteroidales; f__Porphyromonadaceae; g__Porphyromonas; s__Porphyromonas_loveana
ASV00792	1feb0043a8100529c43fc01684793e25	d__Bacteria; p__Bacteroidota; c__Bacteroidia; o__Bacteroidales; f__Rikenellaceae; g__Rikenellaceae_RC9_gut_group
ASV00793	85c78066385f1b406467e331c84a9c8c	d__Bacteria; p__Firmicutes; c__Bacilli; o__Lactobacillales; f__Streptococcaceae; g__Streptococcus
ASV00794	270ef115b60765cf2bf7cc21cab838d4	d__Bacteria; p__Campilobacterota; c__Campylobacteria; o__Campylobacterales; f__Campylobacteraceae; g__Campylobacter; s__Campylobacter_sp.
ASV00795	886813d6c66ef41ef648c9b92ffde619	d__Bacteria; p__Actinobacteriota; c__Actinobacteria; o__Corynebacteriales; f__Corynebacteriaceae; g__Corynebacterium
ASV00796	5eff48bab6122d7f7925ff2a0806d4c2	d__Bacteria; p__Firmicutes; c__Bacilli; o__Lactobacillales; f__Streptococcaceae; g__Streptococcus
ASV00797	ae356bae3a07e46e13ad373e4e9dc37f	d__Bacteria; p__Actinobacteriota; c__Actinobacteria; o__Propionibacteriales; f__Nocardioidaceae; g__uncultured; s__uncultured_bacterium
ASV00798	b21208a1ba77b9165b3c9a0c4529ba94	d__Bacteria; p__Firmicutes; c__Bacilli; o__Lactobacillales; f__Streptococcaceae; g__Streptococcus; s__Streptococcus_dentasini
ASV00799	b92673ddde71097352946995bfd563bc	d__Bacteria; p__Proteobacteria; c__Gammaproteobacteria; o__Aeromonadales; f__Aeromonadaceae; g__Aeromonas
ASV00800	3daf1be9fe5fe47c51b69a4af98e35c7	d__Bacteria; p__Proteobacteria; c__Gammaproteobacteria; o__Vibrionales; f__Vibrionaceae; g__Photobacterium
ASV00801	9664cae1104ed11cba60a2552c35cae7	d__Bacteria; p__Proteobacteria; c__Gammaproteobacteria; o__Enterobacterales; f__Enterobacteriaceae
ASV00802	43e1cd12cae8fb33073c404c4896bcb8	d__Bacteria; p__Proteobacteria; c__Gammaproteobacteria; o__Pasteurellales; f__Pasteurellaceae; g__Actinobacillus
ASV00803	a831123eb49b36ca1d5ff2d71afa6de9	d__Bacteria; p__Firmicutes; c__Bacilli; o__Lactobacillales; f__Streptococcaceae; g__Streptococcus
ASV00804	fa61189dbf39b22432fe5575efaaf286	d__Bacteria; p__Actinobacteriota; c__Actinobacteria; o__Corynebacteriales; f__Nocardiaceae; g__Rhodococcus; s__Rhodococcus_rhodochrous
ASV00805	5c4563e3dd7e12dcdf279783af929eaa	d__Bacteria; p__Firmicutes; c__Clostridia; o__Lachnospirales; f__Lachnospiraceae
ASV00806	c7fd59e30b18e28687f8acc4bfe2337e	d__Bacteria; p__Campilobacterota; c__Campylobacteria; o__Campylobacterales; f__Campylobacteraceae; g__Campylobacter; s__Campylobacter_sp.
ASV00807	4c981660e39a8b03e7403e8e695db1de	d__Bacteria; p__Actinobacteriota; c__Actinobacteria; o__Micrococcales; f__Micrococcaceae; g__Citricoccus
ASV00808	0c1328b680e719088d574634057e9944	d__Bacteria; p__Bacteroidota; c__Bacteroidia; o__Bacteroidales; f__Muribaculaceae; g__Muribaculaceae; s__uncultured_bacterium
ASV00809	18fd1f890dff4f1791148bb76bd24926	d__Bacteria; p__Bacteroidota; c__Bacteroidia; o__Bacteroidales; f__Prevotellaceae; g__Prevotella; s__Prevotella_sp.
ASV00810	208a08b90e13b04d2ef2f584535a2d39	d__Bacteria; p__Deferribacterota; c__Deferribacteres; o__Deferribacterales; f__Deferribacteraceae; g__Mucispirillum; s__uncultured_bacterium
ASV00811	dd6549da7e42e03da9992ef2db62b1c0	d__Bacteria; p__Firmicutes; c__Bacilli; o__Bacillales; f__Planococcaceae
ASV00812	0c16892cf062ec946ac7f54f49c82025	d__Bacteria; p__Bacteroidota; c__Bacteroidia; o__Bacteroidales; f__Porphyromonadaceae; g__Porphyromonas
ASV00813	55abac25b1e5f432d5d0176e894bf518	d__Bacteria; p__Bacteroidota; c__Bacteroidia; o__Bacteroidales; f__Prevotellaceae; g__Alloprevotella; s__Alloprevotella_sp.
ASV00814	25f537c4856de1617e682de90caba215	d__Bacteria; p__Firmicutes; c__Clostridia; o__Lachnospirales; f__Lachnospiraceae; g__Lachnospiraceae_NK4A136_group
ASV00815	e5c19d7800b18015f3a917fc015fc42f	d__Bacteria; p__Proteobacteria; c__Gammaproteobacteria; o__Pseudomonadales; f__Moraxellaceae; g__Enhydrobacter
ASV00816	ede6483d86bef855ad5e949656d20c6e	d__Bacteria; p__Proteobacteria; c__Gammaproteobacteria; o__Xanthomonadales; f__Xanthomonadaceae; g__Stenotrophomonas
ASV00817	fba8de101f066a8890971d3249317685	d__Bacteria; p__Firmicutes; c__Clostridia; o__Peptostreptococcales-Tissierellales; f__Peptostreptococcales-Tissierellales; g__Anaerococcus
ASV00818	0d34e514b2d0d3a14fbfa27a9717f5ae	d__Bacteria; p__Bacteroidota; c__Bacteroidia; o__Sphingobacteriales; f__Sphingobacteriaceae; g__Pedobacter
ASV00819	a5ee0daa93e78123e3bfe294d520f360	d__Bacteria; p__Bacteroidota; c__Bacteroidia; o__Bacteroidales; f__Prevotellaceae; g__Prevotella; s__Prevotella_bivia
ASV00820	64e9a574c4f2c977cce83c3cc62b7636	d__Bacteria; p__Proteobacteria; c__Gammaproteobacteria; o__Pseudomonadales; f__Moraxellaceae; g__Moraxella
ASV00821	b1652dc664d4e8ce2d123d26687d1204	d__Bacteria; p__Firmicutes; c__Clostridia; o__Lachnospirales; f__Lachnospiraceae; g__[Eubacterium]_xylanophilum_group; s__uncultured_bacterium
ASV00822	7cd21121d24ab2ef922a9e4db9fe6ce5	d__Bacteria; p__Proteobacteria; c__Gammaproteobacteria; o__Pasteurellales; f__Pasteurellaceae; g__Actinobacillus
ASV00823	b306b305fd1e6de902363b591fd28fac	d__Bacteria; p__Firmicutes; c__Bacilli; o__Bacillales; f__Planococcaceae; g__Lysinibacillus
ASV00824	937c9190a0afad5c358ac4f5497f9669	d__Bacteria; p__Patescibacteria; c__Saccharimonadia; o__Saccharimonadales; f__Saccharimonadaceae; g__TM7a; s__uncultured_bacterium
ASV00825	0bae11e18b7d5b6f905fcb2cecf94bcf	d__Bacteria; p__Firmicutes; c__Clostridia; o__Clostridia_UCG-014; f__Clostridia_UCG-014; g__Clostridia_UCG-014
ASV00826	88d262f90470f758e632268622d97634	d__Bacteria; p__Actinobacteriota; c__Actinobacteria; o__Micrococcales; f__Intrasporangiaceae; g__Ornithinicoccus; s__uncultured_bacterium
ASV00827	8b9e51b43179ab30075665cd01d15448	d__Bacteria; p__Firmicutes; c__Bacilli; o__Paenibacillales; f__Paenibacillaceae; g__Paenibacillus; s__Paenibacillus_glucanolyticus
ASV00828	339b8b68dc017b22744cc4ca4431caaf	d__Bacteria; p__Firmicutes; c__Bacilli; o__Bacillales; f__Bacillaceae; g__Virgibacillus; s__uncultured_Virgibacillus
ASV00829	16d0bd6022f7303c06695fcbe2e68c6e	d__Bacteria; p__Actinobacteriota; c__Actinobacteria; o__Actinomycetales; f__Actinomycetaceae; g__Actinomyces
ASV00830	ddd202902f551eac45f4ac65dddf70b0	d__Bacteria; p__Fibrobacterota; c__Fibrobacteria; o__Fibrobacterales; f__Fibrobacteraceae; g__uncultured; s__metagenome
ASV00831	dbcdaca3ee9e9fe75d8829e87b8551dc	d__Bacteria; p__Proteobacteria; c__Gammaproteobacteria; o__Burkholderiales; f__Sutterellaceae; g__Sutterella
ASV00832	129500150cad877075ed12b0c9424282	d__Bacteria; p__Bacteroidota; c__Bacteroidia; o__Bacteroidales; f__Muribaculaceae; g__Muribaculaceae; s__uncultured_bacterium
ASV00833	06c5b187311910781a96386a9d672713	d__Bacteria; p__Proteobacteria; c__Alphaproteobacteria; o__Rhizobiales; f__Devosiaceae; g__Pelagibacterium; s__uncultured_Alphaproteobacteria
ASV00834	7ae808cd4ae2caf0e35da0589ee28745	d__Bacteria; p__Actinobacteriota; c__Actinobacteria; o__Micrococcales; f__Microbacteriaceae; g__Rathayibacter
ASV00835	1bb0a05ea4868d16a70b2cf86788ad82	d__Bacteria; p__Actinobacteriota; c__Actinobacteria; o__Corynebacteriales; f__Corynebacteriaceae; g__Corynebacterium
ASV00836	7c44e2680996f2bec63531a7ba6f58f0	d__Bacteria; p__Proteobacteria; c__Alphaproteobacteria; o__Rhizobiales; f__Rhizobiaceae; g__Pseudaminobacter
ASV00837	a9b3e9e5f7194b9714a83aef047b27a6	d__Bacteria; p__Firmicutes; c__Clostridia; o__Clostridiales; f__Clostridiaceae; g__Clostridium_sensu_stricto_1; s__Clostridium_butyricum
ASV00838	d1eb2ffd5eba726f5329a0bef0cba3e0	d__Bacteria; p__Cyanobacteria; c__Cyanobacteriia; o__Chloroplast; f__Chloroplast; g__Chloroplast
ASV00839	61d96b86c674ec6276984c9be7a81efc	d__Bacteria; p__Proteobacteria; c__Alphaproteobacteria; o__Sphingomonadales; f__Sphingomonadaceae; g__Novosphingobium
ASV00840	7af6fc12809fdafab918881f836460f8	d__Bacteria; p__Firmicutes; c__Clostridia; o__Lachnospirales; f__Lachnospiraceae; g__Tyzzerella
ASV00841	b213398a2f201322cc07fe305b14fd37	d__Bacteria; p__Proteobacteria; c__Gammaproteobacteria; o__Pseudomonadales; f__Pseudomonadaceae; g__Pseudomonas
ASV00842	f70cd2ffb4a3a78466b345510725dc88	d__Bacteria; p__Bacteroidota; c__Bacteroidia; o__Bacteroidales; f__Prevotellaceae; g__Alloprevotella
ASV00843	db4c0291f53b5014fa39f9dce957dd71	d__Bacteria; p__Actinobacteriota; c__Actinobacteria; o__Micrococcales; f__Intrasporangiaceae
ASV00844	d9eea834805833ac21a86fdabedd8556	d__Bacteria; p__Firmicutes; c__Clostridia; o__Oscillospirales; f__Ruminococcaceae; g__Ruminococcus
ASV00845	e8a4a416d56d551efb56b934a2298cab	d__Bacteria; p__Actinobacteriota; c__Actinobacteria; o__Micrococcales; f__Micrococcaceae; g__Rothia
ASV00846	8f9075e21655488aeabdc6e8b2196401	d__Bacteria; p__Bacteroidota; c__Bacteroidia; o__Bacteroidales; f__Porphyromonadaceae; g__Porphyromonas; s__Porphyromonas_sp.
ASV00847	ff937073319d659bf6072faf9bb8f46a	d__Bacteria; p__Firmicutes; c__Clostridia; o__Oscillospirales; f__Oscillospiraceae; g__NK4A214_group; s__gut_metagenome
ASV00848	5b21b634343b33d4de467b62da7ebbf0	d__Bacteria; p__Proteobacteria; c__Alphaproteobacteria; o__Rhizobiales; f__Rhizobiaceae; g__Ochrobactrum
ASV00849	d9bcc7a69a1ce328b7928145da3bd74b	d__Bacteria; p__Proteobacteria; c__Gammaproteobacteria; o__Pseudomonadales; f__Moraxellaceae; g__Moraxella
ASV00850	7d46d3dbff9d0025e08335813b250c49	d__Bacteria; p__Fusobacteriota; c__Fusobacteriia; o__Fusobacteriales; f__Leptotrichiaceae; g__Leptotrichia
ASV00851	e4d076df4c6f78dc3a1e28e821c11bfd	d__Bacteria; p__Proteobacteria; c__Gammaproteobacteria; o__Enterobacterales; f__Yersiniaceae; g__Serratia; s__Serratia_rubidaea
ASV00852	632cac7d55ececba95824d5800a41079	d__Bacteria; p__Bacteroidota; c__Bacteroidia; o__Flavobacteriales; f__Weeksellaceae; g__Bergeyella; s__uncultured_bacterium
ASV00853	66bbfda64d0998cc22bd833f4bbfd1cd	d__Bacteria; p__Proteobacteria; c__Alphaproteobacteria; o__Rhodobacterales; f__Rhodobacteraceae; g__Paracoccus; s__Paracoccus_alcaliphilus
ASV00854	b9875bae83467e83cbb87f0bb6ed2db0	d__Bacteria; p__Actinobacteriota; c__Actinobacteria; o__Micromonosporales; f__Micromonosporaceae
ASV00855	990362cf4b134060c39ff8955016dcc3	d__Bacteria; p__Actinobacteriota; c__Actinobacteria; o__Micrococcales; f__Micrococcaceae
ASV00856	5a5373c26ab9e0e2e6b186970717e861	d__Bacteria; p__Actinobacteriota; c__Actinobacteria; o__Corynebacteriales; f__Corynebacteriaceae; g__Corynebacterium; s__Corynebacterium_sp.
ASV00857	28fc5b4c98e618c2d8b58303c777ae23	d__Bacteria; p__Actinobacteriota; c__Actinobacteria; o__Micrococcales; f__Microbacteriaceae; g__Microbacteriaceae; s__uncultured_bacterium
ASV00858	7168fbd0d3e5d2a6f407764f664243ea	d__Bacteria; p__Verrucomicrobiota; c__Kiritimatiellae; o__WCHB1-41; f__WCHB1-41; g__WCHB1-41; s__uncultured_bacterium
ASV00859	1bc849cf3d1db03fe497d3a4faa1a540	d__Bacteria; p__Firmicutes; c__Clostridia; o__Peptostreptococcales-Tissierellales; f__Anaerovoracaceae
ASV00860	73535887263df8679133936141ef542f	d__Bacteria; p__Actinobacteriota; c__Actinobacteria; o__Propionibacteriales; f__Nocardioidaceae; g__uncultured; s__uncultured_bacterium
ASV00861	02c5ef28d8b5c07898ee63397d4e443a	d__Bacteria; p__Fusobacteriota; c__Fusobacteriia; o__Fusobacteriales; f__Leptotrichiaceae; g__Leptotrichia; s__Leptotrichia_sp.
ASV00862	e24e7b9b383a4e46a7761d21ddd703aa	d__Bacteria; p__Firmicutes; c__Clostridia; o__Lachnospirales; f__Lachnospiraceae; g__Lachnospiraceae_NK4A136_group; s__Clostridiales_bacterium
ASV00863	9104e464668ba956eb9de3d3d2f9eb19	d__Bacteria; p__Campilobacterota; c__Campylobacteria; o__Campylobacterales; f__Campylobacteraceae; g__Campylobacter; s__Campylobacter_ureolyticus
ASV00864	f80166d86a7f15b69b6ac97505299c3a	d__Bacteria; p__Bacteroidota; c__Bacteroidia; o__Bacteroidales; f__Muribaculaceae; g__Muribaculaceae; s__uncultured_bacterium
ASV00865	c0692190109a251588f190315f18cb7a	d__Bacteria; p__Proteobacteria; c__Gammaproteobacteria; o__Pasteurellales; f__Pasteurellaceae; g__Actinobacillus
ASV00866	a11d7a0ad9cee0d9932bbd8d9dd8b2dc	d__Bacteria; p__Firmicutes; c__Clostridia; o__Oscillospirales; f__Oscillospiraceae; g__UCG-002; s__uncultured_bacterium
ASV00867	d676e025fb7484f8c8f79dc642805d70	d__Bacteria; p__Proteobacteria; c__Gammaproteobacteria; o__Enterobacterales; f__Enterobacteriaceae
ASV00868	59dcd53086ae5a0bf02715b91bca4905	d__Bacteria; p__Proteobacteria; c__Gammaproteobacteria; o__Burkholderiales; f__Alcaligenaceae; g__Candidimonas; s__uncultured_bacterium
ASV00869	430d480477d450614cc88f3853c6ae7f	d__Bacteria; p__Proteobacteria; c__Gammaproteobacteria; o__Pseudomonadales; f__Moraxellaceae; g__Acinetobacter
ASV00870	a90b35d84a54ff002a290d0acf0ddba0	d__Bacteria; p__Firmicutes; c__Clostridia; o__Oscillospirales; f__Oscillospiraceae; g__NK4A214_group
ASV00871	15865681f8f33a4f9909477f2e946ac7	d__Bacteria; p__Spirochaetota; c__Spirochaetia; o__Spirochaetales; f__Spirochaetaceae; g__Treponema; s__uncultured_bacterium
ASV00872	2795c5f853784a004581c6e0570b780f	d__Bacteria; p__Firmicutes; c__Bacilli; o__Staphylococcales; f__Staphylococcaceae; g__Salinicoccus
ASV00873	64b9367fe606a69e030e254dbd9bf9d9	d__Bacteria; p__Firmicutes; c__Bacilli; o__Staphylococcales; f__Staphylococcaceae; g__Jeotgalicoccus
ASV00874	3338f1e1484c1b122131d3dd2d112a3c	d__Bacteria; p__Firmicutes; c__Bacilli; o__Bacillales; f__Planococcaceae; g__Lysinibacillus
ASV00875	516a67156dacfa4341327a7e2a22f877	d__Bacteria; p__Firmicutes; c__Bacilli; o__Bacillales; f__Bacillaceae; g__Geobacillus
ASV00876	a843fc211658b32d18ca8567f97f1a1e	d__Bacteria; p__Proteobacteria; c__Gammaproteobacteria; o__Burkholderiales; f__Comamonadaceae
ASV00877	5602d10a6d065f26324435e9c0ba15dc	d__Bacteria; p__Proteobacteria; c__Alphaproteobacteria; o__Rhizobiales; f__Devosiaceae; g__Devosia
ASV00878	47ae4ae872881a6ec34a64a26c984472	d__Bacteria; p__Bacteroidota; c__Bacteroidia; o__Bacteroidales; f__Prevotellaceae; g__Prevotella
ASV00879	93055851bbcdc9fabfe1dd680b553df5	d__Bacteria; p__Actinobacteriota; c__Actinobacteria; o__Micrococcales; f__Intrasporangiaceae; g__Ornithinimicrobium
ASV00880	190567a05efb975ffa4fa37e79c09b78	d__Bacteria; p__Firmicutes; c__Clostridia; o__Peptostreptococcales-Tissierellales; f__Peptostreptococcales-Tissierellales; g__Murdochiella; s__uncultured_Peptostreptococcaceae
ASV00881	b407c0316dbd17ba50708ee7a6bb48e6	d__Bacteria; p__Firmicutes; c__Clostridia; o__Peptostreptococcales-Tissierellales; f__Peptostreptococcales-Tissierellales; g__Peptoniphilus; s__Peptoniphilus_lacrimalis
ASV00882	33d12f8a8b30dcf705925b92fab4ad35	d__Bacteria; p__Proteobacteria; c__Gammaproteobacteria; o__Pseudomonadales; f__Moraxellaceae; g__Moraxella
ASV00883	d0a5cb00b8715e662c305948fdd147ea	d__Bacteria; p__Actinobacteriota; c__Actinobacteria; o__Micrococcales; f__Intrasporangiaceae
ASV00884	94e5187d2f292f64d82a4f476f9d0d97	d__Bacteria; p__Proteobacteria; c__Gammaproteobacteria; o__Pasteurellales; f__Pasteurellaceae; g__Actinobacillus
ASV00885	6a10c4c2c56fd12dc04ffa680da60a9f	d__Bacteria; p__Actinobacteriota; c__Actinobacteria; o__Micrococcales; f__Microbacteriaceae; g__Microbacterium
ASV00886	6c0c84518abe719cc7c4af67f51b577e	d__Bacteria; p__Proteobacteria; c__Gammaproteobacteria; o__Xanthomonadales; f__Xanthomonadaceae; g__Stenotrophomonas
ASV00887	9125e2e7d59f6584be9e2cd302a133ac	d__Bacteria; p__Proteobacteria; c__Alphaproteobacteria; o__Rhizobiales; f__Rhizobiaceae; g__Allorhizobium-Neorhizobium-Pararhizobium-Rhizobium
ASV00888	8d16493f61b4859028a7a760a82751ce	d__Bacteria; p__Bacteroidota; c__Bacteroidia; o__Bacteroidales; f__Muribaculaceae; g__Muribaculaceae; s__uncultured_bacterium
ASV00889	a43cda293689cd384827220e90154141	d__Bacteria; p__Firmicutes; c__Bacilli; o__Lactobacillales; f__Streptococcaceae; g__Streptococcus; s__uncultured_methanogenic
ASV00890	d73d5013088a6758b46550e7174e4ab5	d__Bacteria; p__Bacteroidota; c__Bacteroidia; o__Bacteroidales; f__Porphyromonadaceae; g__Porphyromonas; s__uncultured_bacterium
ASV00891	427c8c4395cbfee4f411206def78397e	d__Bacteria; p__Firmicutes; c__Bacilli; o__Lactobacillales; f__Streptococcaceae; g__Streptococcus
ASV00892	66d897aa022fe1f3a909c312d3bdb561	d__Bacteria; p__Actinobacteriota; c__Actinobacteria; o__Micrococcales; f__Micrococcaceae
ASV00893	f92e968ff8d240892d2485e3d4b38dff	d__Bacteria; p__Actinobacteriota; c__Actinobacteria; o__Corynebacteriales; f__Corynebacteriaceae; g__Corynebacterium
ASV00894	7445501d8e9c70b7898d3405eae12d6e	d__Bacteria; p__Actinobacteriota; c__Actinobacteria; o__Micrococcales; f__Microbacteriaceae; g__Microbacterium
ASV00895	4e63e965152e76c463341aeb76d2e4ca	d__Bacteria; p__Bacteroidota; c__Bacteroidia; o__Bacteroidales; f__Prevotellaceae; g__Prevotella
ASV00896	ef3a40c4f26b5019887d73ceaaab84f2	d__Bacteria; p__Firmicutes; c__Clostridia; o__Lachnospirales; f__Lachnospiraceae; g__Lachnospiraceae_NK4A136_group
ASV00897	e9545cc5d58b98d95f826c8b3a897e78	d__Bacteria; p__Proteobacteria; c__Gammaproteobacteria; o__Pseudomonadales; f__Pseudomonadaceae; g__Pseudomonas
ASV00898	c93f8cfe113c1a9787934b2822cd836b	d__Bacteria; p__Proteobacteria; c__Gammaproteobacteria; o__Pseudomonadales; f__Moraxellaceae; g__Acinetobacter
ASV00899	3f1ab4058b00e2a309322ba3cf5e5da1	d__Bacteria; p__Actinobacteriota; c__Actinobacteria; o__Micrococcales; f__Micrococcaceae; g__Kocuria
ASV00900	496ecde24f9ab698992413d3d4f04b5f	d__Bacteria; p__Proteobacteria; c__Gammaproteobacteria; o__Xanthomonadales; f__Xanthomonadaceae; g__Stenotrophomonas; s__Stenotrophomonas_rhizophila
ASV00901	0bbd5c68d8e6d082404c6d91ee7899cd	d__Bacteria; p__Fusobacteriota; c__Fusobacteriia; o__Fusobacteriales; f__Fusobacteriaceae; g__Fusobacterium; s__Fusobacterium_necrophorum
ASV00902	02bb7994d263c859222dc85c4725aae9	d__Bacteria; p__Bacteroidota; c__Bacteroidia; o__Sphingobacteriales; f__Sphingobacteriaceae; g__Sphingobacterium; s__uncultured_bacterium
ASV00903	e1f3dca7a444e322745b21064cf6fbd2	d__Bacteria; p__Bacteroidota; c__Bacteroidia; o__Bacteroidales; f__Muribaculaceae; g__Muribaculaceae; s__uncultured_bacterium
ASV00904	4daafd3da2324ff2a8f92af1b64f699a	d__Bacteria; p__Bacteroidota; c__Bacteroidia; o__Bacteroidales; f__Prevotellaceae; g__Prevotellaceae_UCG-003
ASV00905	d8717576f9724b87281c1af9b2803a64	d__Bacteria; p__Proteobacteria; c__Gammaproteobacteria; o__Oceanospirillales; f__Saccharospirillaceae; g__Oceanobacter; s__uncultured_bacterium
ASV00906	40d83c256b2c4a76593a5985ddd24e8a	d__Bacteria; p__Firmicutes; c__Clostridia; o__Lachnospirales; f__Lachnospiraceae
ASV00907	b38df05c733f6528a48c0cd28d6821c3	d__Bacteria; p__Bacteroidota; c__Bacteroidia; o__Flavobacteriales; f__Weeksellaceae; g__uncultured; s__Chishuiella_sp.
ASV00908	3a7760f6e22d11ff958c1f1fa879c93c	d__Bacteria; p__Bacteroidota; c__Bacteroidia; o__Bacteroidales; f__Porphyromonadaceae; g__Porphyromonas
ASV00909	73d826dabdbddbea0bd4551bb3d87046	d__Bacteria; p__Proteobacteria; c__Alphaproteobacteria; o__Rhodobacterales; f__Rhodobacteraceae; g__Paracoccus
ASV00910	21b19f64e6affc9531a58a1611b5c980	d__Bacteria; p__Firmicutes; c__Bacilli; o__Paenibacillales; f__Paenibacillaceae; g__Paenibacillus
ASV00911	2761fe77546517a10b961f626feca59d	d__Bacteria; p__Patescibacteria; c__Gracilibacteria; o__Absconditabacteriales_(SR1); f__Absconditabacteriales_(SR1); g__Absconditabacteriales_(SR1); s__SR1_bacterium
ASV00912	833aa3c3fe62cf0fc85c094af9892edd	d__Bacteria; p__Firmicutes; c__Bacilli; o__Lactobacillales; f__Streptococcaceae; g__Streptococcus
ASV00913	0f18144d308ada95632ab5193d92073f	d__Bacteria; p__Proteobacteria; c__Gammaproteobacteria; o__Pseudomonadales; f__Pseudomonadaceae; g__Pseudomonas
ASV00914	8c2dadffb6f21379bc7277176ea409b6	d__Bacteria; p__Firmicutes; c__Bacilli; o__Lactobacillales; f__Carnobacteriaceae; g__Atopostipes; s__uncultured_bacterium
ASV00915	10b890326e2b0b15509aefb95d0d6b79	d__Bacteria; p__Bacteroidota; c__Bacteroidia; o__Sphingobacteriales; f__Sphingobacteriaceae; g__Sphingobacterium
ASV00916	537de75a2186843513482c7008257c63	d__Bacteria; p__Firmicutes; c__Clostridia; o__Peptostreptococcales-Tissierellales; f__Anaerovoracaceae
ASV00917	1b252fd446d25647aa2db66ac34342b0	d__Bacteria; p__Firmicutes; c__Bacilli; o__Lactobacillales; f__Carnobacteriaceae; g__Jeotgalibaca; s__uncultured_bacterium
ASV00918	629fdc11f1b3849b8d48802e226be121	d__Bacteria; p__Firmicutes; c__Clostridia; o__Oscillospirales; f__Oscillospiraceae; g__NK4A214_group
ASV00919	c6905a29d1a55d8735c2d59761f6a7fd	d__Bacteria; p__Firmicutes; c__Clostridia; o__Peptostreptococcales-Tissierellales; f__Peptostreptococcales-Tissierellales; g__Murdochiella; s__uncultured_Peptostreptococcaceae
ASV00920	efa934e07029e49f4b1959b33c677589	d__Bacteria; p__Bacteroidota; c__Bacteroidia; o__Bacteroidales; f__Bacteroidaceae; g__Bacteroides
ASV00921	580e5d647aef1f2b1ccc0fba3c4a526e	d__Bacteria; p__Proteobacteria; c__Gammaproteobacteria; o__Xanthomonadales; f__Xanthomonadaceae
ASV00922	873edffdc292010a4cf42cd63c56065e	d__Bacteria; p__Firmicutes; c__Clostridia; o__Lachnospirales; f__Lachnospiraceae; g__Lachnospiraceae_UCG-007; s__uncultured_bacterium
ASV00923	6ac55113e531daf7bd91c4f8f445061a	d__Bacteria; p__Actinobacteriota; c__Actinobacteria; o__Micrococcales; f__Intrasporangiaceae
ASV00924	1c76e8f11476c325057cbd4b0c5bf10c	d__Bacteria; p__Actinobacteriota; c__Actinobacteria; o__Micrococcales; f__Intrasporangiaceae
ASV00925	3fd7601bdaf50e8fafef09e0b7fa71e9	d__Bacteria; p__Proteobacteria; c__Gammaproteobacteria; o__Xanthomonadales; f__Xanthomonadaceae; g__Stenotrophomonas
ASV00926	200b03c825c7ecf0c5fada406ddb6bc0	d__Bacteria; p__Firmicutes; c__Clostridia; o__Peptostreptococcales-Tissierellales; f__Anaerovoracaceae; g__Mogibacterium; s__uncultured_bacterium
ASV00927	2b45a249e169030289e97fad3b6cf894	d__Bacteria; p__Proteobacteria; c__Gammaproteobacteria; o__Xanthomonadales; f__Xanthomonadaceae; g__Pseudoxanthomonas
ASV00928	6112d362565c5797eb555106a550d353	d__Bacteria; p__Proteobacteria; c__Gammaproteobacteria; o__Cellvibrionales; f__Cellvibrionaceae; g__Cellvibrio
ASV00929	924668f542df9de35c2226e4a6cf09bd	d__Bacteria; p__Firmicutes; c__Clostridia; o__Lachnospirales; f__Lachnospiraceae; g__Lachnospiraceae_NK4A136_group
ASV00930	c5aad5ebe154556c8422b669638c0745	d__Bacteria; p__Firmicutes; c__Clostridia; o__Oscillospirales; f__Oscillospiraceae; g__uncultured
ASV00931	930068fd8aa3cfe56c6c6a29cd028ac2	d__Bacteria; p__Bacteroidota; c__Bacteroidia; o__Flavobacteriales; f__Weeksellaceae; g__Weeksella; s__uncultured_bacterium
ASV00932	69659d7edd60cd37bbdc9e3bb7f77431	d__Bacteria; p__Actinobacteriota; c__Coriobacteriia; o__Coriobacteriales; f__Coriobacteriaceae; g__Collinsella; s__Collinsella_stercoris
ASV00933	1c81eb221f7d31175c8ca22c957f55e0	d__Bacteria; p__Firmicutes; c__Clostridia; o__Oscillospirales; f__Ruminococcaceae; g__Ruminococcus; s__Ruminococcus_sp.
ASV00934	43f8d1ced946461f54ea0b5b7001d5d6	d__Bacteria; p__Actinobacteriota; c__Actinobacteria; o__Micrococcales; f__Microbacteriaceae
ASV00935	807ab4dce101a0cca3e66c559d190b9a	d__Bacteria; p__Firmicutes; c__Clostridia; o__Peptostreptococcales-Tissierellales; f__Peptostreptococcaceae; g__Peptoclostridium
ASV00936	4a349b377572186cd3e51e3907877bc1	d__Bacteria; p__Proteobacteria; c__Gammaproteobacteria; o__Pasteurellales; f__Pasteurellaceae; g__Actinobacillus
ASV00937	75b5d5006a3537fe86d62bd7929fd422	d__Bacteria; p__Proteobacteria; c__Gammaproteobacteria; o__Burkholderiales; f__Neisseriaceae; g__Neisseria
ASV00938	34ed5dee580cb7e4333f93fa7bbb2354	d__Bacteria; p__Proteobacteria; c__Gammaproteobacteria; o__Enterobacterales; f__Enterobacteriaceae; g__Kosakonia
ASV00939	2455ae4502fee0df18f596b3bffb1c21	d__Bacteria; p__Proteobacteria; c__Gammaproteobacteria; o__Burkholderiales; f__Neisseriaceae; g__Alysiella; s__Alysiella_crassa
ASV00940	0e6645acd71bc7e1dc285638b8c3b44b	d__Bacteria; p__Firmicutes; c__Clostridia; o__Lachnospirales; f__Lachnospiraceae
ASV00941	b2ead3c7de7489ef248c4a6b353e2ed2	d__Bacteria; p__Actinobacteriota; c__Actinobacteria; o__Corynebacteriales; f__Corynebacteriaceae; g__Corynebacterium; s__Corynebacterium_glutamicum
ASV00942	ecc016bf49e951eea1bd2a6bfca938b8	d__Bacteria; p__Firmicutes; c__Negativicutes; o__Veillonellales-Selenomonadales; f__Selenomonadaceae; g__Quinella; s__uncultured_bacterium
ASV00943	f310379c84b4ffa4e8238b1b1bc6b3e8	d__Bacteria; p__Firmicutes; c__Clostridia; o__Oscillospirales; f__Oscillospiraceae; g__UCG-002; s__uncultured_bacterium
ASV00944	a0ebcef4a6b764c51c06462715ab8eff	d__Bacteria; p__Proteobacteria; c__Gammaproteobacteria; o__Alteromonadales; f__Idiomarinaceae; g__Aliidiomarina; s__uncultured_bacterium
ASV00945	305831baba869e8fad51927b5380f8ae	d__Bacteria; p__Actinobacteriota; c__Actinobacteria; o__Micrococcales; f__Micrococcaceae; g__Rothia
ASV00946	823da1e64347da01c42ef0dc474e1021	d__Bacteria; p__Actinobacteriota; c__Actinobacteria; o__Micrococcales; f__Microbacteriaceae; g__Microbacterium; s__Microbacterium_faecale
ASV00947	31a6465f707395beb155168fdb693abe	d__Bacteria; p__Proteobacteria; c__Gammaproteobacteria; o__Burkholderiales; f__Comamonadaceae
ASV00948	b5c8ed4496d79b916859402cdf11f0a7	d__Bacteria; p__Proteobacteria; c__Alphaproteobacteria; o__Sphingomonadales; f__Sphingomonadaceae; g__Sphingomonas
ASV00949	cb0db18277323b1f0db8a57fef080696	d__Bacteria; p__Firmicutes; c__Bacilli; o__Lactobacillales; f__Carnobacteriaceae; g__Desemzia
ASV00950	9f7b4d07d7ccf3fea6d2405bcc5f6d0d	d__Bacteria; p__Chloroflexi; c__Chloroflexia; o__Thermomicrobiales; f__JG30-KF-CM45; g__JG30-KF-CM45; s__bacterium_QTYC46b
ASV00951	ccac826a75c5b661894bb131a172ad1b	d__Bacteria; p__Bacteroidota; c__Bacteroidia; o__Bacteroidales; f__F082; g__F082; s__Bacteroidia_bacterium
ASV00952	e046e29a358f4e382dccc33ca22f61ad	d__Bacteria; p__Firmicutes; c__Clostridia; o__Lachnospirales; f__Lachnospiraceae; g__Lachnospiraceae_NK4A136_group
ASV00953	c7794c93388308ca020c243d8d70ef3d	d__Bacteria; p__Bacteroidota; c__Bacteroidia; o__Bacteroidales; f__p-251-o5; g__p-251-o5; s__uncultured_bacterium
ASV00954	2e98a59cb611512df16739fe4c3b0b34	d__Bacteria; p__Firmicutes; c__Bacilli; o__Lactobacillales; f__Streptococcaceae; g__Streptococcus
ASV00955	f434bb1f62e53ad7aed6f6ffd2ec039c	d__Bacteria; p__Firmicutes; c__Bacilli; o__Lactobacillales; f__Lactobacillaceae; g__Lactobacillus
ASV00956	b3360cbd987b5cdef261f8c5d0231122	d__Bacteria; p__Bacteroidota; c__Bacteroidia; o__Bacteroidales; f__Rikenellaceae; g__Rikenellaceae_RC9_gut_group; s__uncultured_bacterium
ASV00957	bdd0854de5f761a3797cea0f0a12e0d5	d__Bacteria; p__Bacteroidota; c__Bacteroidia; o__Bacteroidales; f__Bacteroidaceae; g__Bacteroides
ASV00958	f6aef60f748b66a183fe19396a4edf2d	d__Bacteria; p__Actinobacteriota; c__Actinobacteria; o__Actinomycetales; f__Actinomycetaceae; g__Flaviflexus; s__uncultured_bacterium
ASV00959	2ccf156baf700df1d7d1171716e77c3d	d__Bacteria; p__Firmicutes; c__Clostridia; o__Oscillospirales; f__Oscillospiraceae; g__UCG-002; s__uncultured_bacterium
ASV00960	f927bb66cc3b48c23bb6ad189977039c	d__Bacteria; p__Bacteroidota; c__Bacteroidia; o__Bacteroidales; f__F082; g__F082; s__uncultured_bacterium
ASV00961	31e57a1ab065214bb6b49f117e3f3499	d__Bacteria; p__Firmicutes; c__Clostridia; o__Peptostreptococcales-Tissierellales; f__Peptostreptococcaceae; g__Romboutsia
ASV00962	cc719491375fddacee179036ca10df22	d__Bacteria; p__Bacteroidota; c__Bacteroidia; o__Bacteroidales; f__Marinilabiliaceae; g__[Cytophaga]_xylanolytica_group; s__uncultured_bacterium
ASV00963	b00c3432b2ba4ccb41e22cbf1f9e336d	d__Bacteria; p__Bacteroidota; c__Bacteroidia; o__Bacteroidales; f__Muribaculaceae; g__Muribaculaceae; s__uncultured_Bacteroidales
ASV00964	6c09321e225978e0f13c22da082561c0	d__Bacteria; p__Proteobacteria; c__Gammaproteobacteria; o__Cellvibrionales; f__Cellvibrionaceae; g__uncultured; s__uncultured_bacterium
ASV00965	de652aaf199956fdcf2558c8084b8183	d__Bacteria; p__Firmicutes; c__Bacilli; o__Lactobacillales; f__Carnobacteriaceae; g__Atopostipes; s__uncultured_bacterium
ASV00966	37a0a427f45ea3b8299b4a41c10d02e6	d__Bacteria; p__Firmicutes; c__Clostridia; o__Lachnospirales; f__Lachnospiraceae
ASV00967	a114ca41f236f6c8aad837b9360e2a2d	d__Bacteria; p__Verrucomicrobiota; c__Kiritimatiellae; o__WCHB1-41; f__WCHB1-41; g__WCHB1-41; s__uncultured_bacterium
ASV00968	f2b75630f9d3ae484c97b3ee9c2ce66d	d__Bacteria; p__Firmicutes; c__Bacilli; o__Bacillales; f__Bacillaceae; g__Bacillus
ASV00969	ce8ad3e4c7f2e354566ef13cc3258955	d__Bacteria; p__Proteobacteria; c__Gammaproteobacteria; o__Pseudomonadales; f__Pseudomonadaceae; g__Pseudomonas; s__Pseudomonas_pertucinogena
ASV00970	fa3be2840777c910e6ffcce73ddc962d	d__Bacteria; p__Proteobacteria; c__Gammaproteobacteria; o__Pseudomonadales; f__Moraxellaceae; g__Acinetobacter; s__Acinetobacter_towneri
ASV00971	12e5ea96b2b4f0557abcb459f181397a	d__Bacteria; p__Firmicutes; c__Bacilli; o__Bacillales; f__Bacillaceae; g__Bacillus
ASV00972	8fb5021504dbe9ff0def522a3e291067	d__Bacteria; p__Actinobacteriota; c__Actinobacteria; o__Corynebacteriales; f__Corynebacteriaceae; g__Corynebacterium
ASV00973	4a0b292ba716582f9af46694458c0b9b	d__Bacteria; p__Cyanobacteria; c__Cyanobacteriia; o__Chloroplast; f__Chloroplast; g__Chloroplast
ASV00974	08c6a585b289f7c81da273e771e916d9	d__Bacteria; p__Bacteroidota; c__Bacteroidia; o__Bacteroidales; f__Porphyromonadaceae; g__Porphyromonas
ASV00975	7b9ce8e5c02aca74dd6c923413e99764	d__Bacteria; p__Proteobacteria; c__Alphaproteobacteria; o__Rhizobiales; f__Beijerinckiaceae; g__Methylobacterium-Methylorubrum
ASV00976	d900eb33f6b4bc449aab64df16ae18b2	d__Bacteria; p__Bacteroidota; c__Bacteroidia; o__Bacteroidales; f__Bacteroidaceae; g__Bacteroides; s__Bacteroides_stercoris
ASV00977	bd79b7e37703e5154689f96f27acf1fe	d__Bacteria; p__Firmicutes; c__Clostridia; o__Oscillospirales; f__Oscillospiraceae; g__NK4A214_group; s__uncultured_rumen
ASV00978	54feab568c7613405e413efe466c5566	d__Bacteria; p__Proteobacteria; c__Gammaproteobacteria; o__Xanthomonadales; f__Xanthomonadaceae; g__Stenotrophomonas
ASV00979	5fb3e82b0a9194ecccdb753e861dd84b	d__Bacteria; p__Bacteroidota; c__Bacteroidia; o__Flavobacteriales; f__Weeksellaceae; g__Moheibacter; s__uncultured_compost
ASV00980	1ce087d9fd8d5811b3efb5be110acf94	d__Bacteria; p__Proteobacteria; c__Gammaproteobacteria; o__Burkholderiales; f__Alcaligenaceae
ASV00981	d49783e7800974b5f2bcce554e26072e	d__Bacteria; p__Firmicutes; c__Clostridia; o__Lachnospirales; f__Lachnospiraceae; g__Blautia
ASV00982	d404761182ab38195d5245681f2452f5	d__Bacteria; p__Proteobacteria; c__Alphaproteobacteria; o__Sphingomonadales; f__Sphingomonadaceae; g__Sphingomonas; s__Sphingomonas_koreensis
ASV00983	4006499cc967e87e7fb061d2a35a8c9d	d__Bacteria; p__Firmicutes; c__Negativicutes; o__Veillonellales-Selenomonadales; f__Veillonellaceae; g__Veillonella
ASV00984	35c98e4593980abb291e3d04ee200ded	d__Bacteria; p__Firmicutes; c__Clostridia; o__Lachnospirales; f__Lachnospiraceae; g__Lachnospiraceae_XPB1014_group; s__uncultured_bacterium
ASV00985	42873531a13a095ba8f205e679230979	d__Bacteria; p__Actinobacteriota; c__Actinobacteria; o__Micrococcales; f__Microbacteriaceae; g__Microbacterium
ASV00986	1eb574ebc901ef44f09b16f3d8189d19	d__Bacteria; p__Actinobacteriota; c__Actinobacteria; o__Propionibacteriales; f__Propionibacteriaceae; g__Tessaracoccus; s__Tessaracoccus_terricola
ASV00987	8365d610006320ee0349447a7b42c472	d__Bacteria; p__Firmicutes; c__Clostridia; o__Lachnospirales; f__Lachnospiraceae
ASV00988	250107cab792ee192cc9d6f10cae213f	d__Bacteria; p__Proteobacteria; c__Gammaproteobacteria; o__Xanthomonadales; f__Xanthomonadaceae; g__Xanthomonas
ASV00989	03f3bca844f5e6253016b7620b0ecc9e	d__Bacteria; p__Firmicutes; c__Clostridia; o__Oscillospirales; f__[Eubacterium]_coprostanoligenes_group; g__[Eubacterium]_coprostanoligenes_group
ASV00990	b97304a21b7addbfd186ba86e9a05a0f	d__Bacteria; p__Proteobacteria; c__Alphaproteobacteria; o__Rhizobiales; f__Rhizobiaceae; g__Allorhizobium-Neorhizobium-Pararhizobium-Rhizobium
ASV00991	9e6e6c5a25376dd148fe779b910d73ba	d__Bacteria; p__Firmicutes; c__Bacilli; o__Staphylococcales; f__Staphylococcaceae; g__Staphylococcus
ASV00992	44d05b6060099a346386ff6d16531d54	d__Bacteria; p__Firmicutes; c__Clostridia; o__Christensenellales; f__Christensenellaceae; g__Christensenellaceae_R-7_group
ASV00993	b3b7bd6f53061f87325fe905486dbe74	d__Bacteria; p__Proteobacteria; c__Gammaproteobacteria; o__Burkholderiales; f__Comamonadaceae
ASV00994	13c792fd5b7c1502e3a28af19d6a94a8	d__Bacteria; p__Firmicutes; c__Bacilli; o__Lactobacillales; f__Streptococcaceae; g__Streptococcus
ASV00995	f5c19c92e360e16a2e0b59359dc18027	d__Bacteria; p__Bacteroidota; c__Bacteroidia; o__Bacteroidales; f__Bacteroidales_RF16_group; g__Bacteroidales_RF16_group; s__uncultured_bacterium
ASV00996	7145b5a55e881d304a4e4cb4a9c1cdd6	d__Bacteria; p__Actinobacteriota; c__Actinobacteria; o__Micrococcales; f__Micrococcaceae; g__Enteractinococcus; s__uncultured_bacterium
ASV00997	2c16b96382c9521ed5d60a87e291c2e2	d__Bacteria; p__Deinococcota; c__Deinococci; o__Deinococcales; f__Trueperaceae; g__Truepera; s__uncultured_Thermus/Deinococcus
ASV00998	3b94c19ef326eea0918e1c3d244c999c	d__Bacteria; p__Proteobacteria; c__Gammaproteobacteria; o__Enterobacterales
ASV00999	9ec8c45ceef6ba51add7b3d075ed401c	d__Bacteria; p__Actinobacteriota; c__Actinobacteria; o__Actinomycetales; f__Actinomycetaceae; g__Actinomyces
ASV01000	8c0b5fe715470e99d6b1ecd25d13f296	d__Bacteria; p__Proteobacteria; c__Alphaproteobacteria; o__Rhodobacterales; f__Rhodobacteraceae; g__Paracoccus
ASV01001	43fd8db7cc1781dffece7f6deef91a6b	d__Bacteria; p__Verrucomicrobiota; c__Kiritimatiellae; o__WCHB1-41; f__WCHB1-41; g__WCHB1-41; s__uncultured_bacterium
ASV01002	d7f2cca3e8a9efec9c40c4c1c5b41b22	d__Bacteria; p__Firmicutes; c__Clostridia; o__Lachnospirales; f__Lachnospiraceae; g__Lachnospiraceae_XPB1014_group; s__uncultured_bacterium
ASV01003	a63f65ad0f7a1ffc9e5ea828e95cdd6b	d__Bacteria; p__Firmicutes; c__Clostridia; o__Lachnospirales; f__Lachnospiraceae; g__Blautia
ASV01004	6c5f4f9666d82b1bedf94e99acfe6741	d__Bacteria; p__Firmicutes; c__Bacilli; o__Bacillales
ASV01005	cf0898b77f4ba43ec4bb901e691b4248	d__Bacteria; p__Firmicutes; c__Bacilli; o__Staphylococcales; f__Staphylococcaceae; g__Staphylococcus
ASV01006	2dd9e191a81b91117b77df5eac7e6048	d__Bacteria; p__Proteobacteria; c__Alphaproteobacteria; o__Caulobacterales; f__Caulobacteraceae; g__Caulobacter
ASV01007	05c2d2963f606b1530be56ab8ce2e427	d__Bacteria; p__Actinobacteriota; c__Actinobacteria; o__Bifidobacteriales; f__Bifidobacteriaceae; g__Bifidobacterium
ASV01008	30b5672bd42cce6bf8eb275ce7314c6b	d__Bacteria; p__Firmicutes; c__Clostridia; o__Peptostreptococcales-Tissierellales; f__Peptostreptococcaceae; g__Peptostreptococcus; s__Peptostreptococcus_sp.
ASV01009	c2bc0a9b2919e45b2f55aaac99fc4e23	d__Bacteria; p__Actinobacteriota; c__Actinobacteria; o__Micrococcales; f__Dermabacteraceae; g__Brachybacterium
ASV01010	a14c48ef48b24d3d0ec3ac7db61e39b5	d__Bacteria; p__Verrucomicrobiota; c__Kiritimatiellae; o__WCHB1-41; f__WCHB1-41; g__WCHB1-41; s__uncultured_bacterium
ASV01011	0c5158f6a26a7a31ff5939b6ea93a51d	d__Bacteria; p__Firmicutes; c__Clostridia; o__Lachnospirales; f__Lachnospiraceae
ASV01012	eb85d5e92797e45792cb3d704b83db51	d__Bacteria; p__Proteobacteria; c__Gammaproteobacteria; o__Pasteurellales; f__Pasteurellaceae; g__Actinobacillus
ASV01013	e1085a35683543c6061e4e67d03817ee	d__Bacteria; p__Actinobacteriota; c__Actinobacteria; o__Micrococcales; f__Microbacteriaceae; g__Microbacterium
ASV01014	c11224a2c78321aae315f6df4fbe0332	d__Bacteria; p__Proteobacteria; c__Gammaproteobacteria; o__Xanthomonadales; f__Xanthomonadaceae; g__Pseudoxanthomonas; s__Pseudoxanthomonas_taiwanensis
ASV01015	9458c1a2a25bf61edf2fa2d237c03b72	d__Bacteria; p__Firmicutes; c__Bacilli; o__Staphylococcales; f__Staphylococcaceae; g__Salinicoccus
ASV01016	603c708a04bad70ea8e5099a5197c62a	d__Bacteria; p__Firmicutes; c__Clostridia; o__Peptostreptococcales-Tissierellales; f__Peptostreptococcales-Tissierellales; g__Fenollaria; s__uncultured_bacterium
ASV01017	ce0fd2cf90c42ae9233134dfbd75a46b	d__Bacteria; p__Firmicutes; c__Clostridia; o__Lachnospirales; f__Lachnospiraceae; g__Lachnospiraceae_NK4A136_group; s__uncultured_bacterium
ASV01018	0035bd88d02a76990ba6e6a3f458382c	d__Bacteria; p__Actinobacteriota; c__Actinobacteria; o__Propionibacteriales; f__Propionibacteriaceae; g__Cutibacterium
ASV01019	2359b6a4d6a1188eac7ed4daae3e165f	d__Bacteria; p__Actinobacteriota; c__Actinobacteria; o__Actinomycetales; f__Actinomycetaceae; g__Varibaculum
ASV01020	f051a05dd90cb7b3d42ba6df66204157	d__Bacteria; p__Proteobacteria; c__Gammaproteobacteria; o__Burkholderiales; f__Burkholderiaceae; g__Burkholderia-Caballeronia-Paraburkholderia
ASV01021	397b2f8e42f9fa4f7e37216716ebfcfe	d__Bacteria; p__Proteobacteria; c__Alphaproteobacteria; o__Rhizobiales; f__Beijerinckiaceae; g__Methylobacterium-Methylorubrum
ASV01022	a0a6098c0e998367bb5e5e55e57d2a6b	d__Bacteria; p__Actinobacteriota; c__Coriobacteriia; o__Coriobacteriales; f__Coriobacteriales_Incertae_Sedis; g__Phoenicibacter; s__uncultured_bacterium
ASV01023	43fddf1528d4a98928fd8c3a8ac23bfd	d__Bacteria; p__Proteobacteria; c__Gammaproteobacteria; o__Pseudomonadales; f__Pseudomonadaceae; g__Pseudomonas
ASV01024	8ec40a4d8a8335befbb70815ea9d30b4	d__Bacteria; p__Fusobacteriota; c__Fusobacteriia; o__Fusobacteriales; f__Fusobacteriaceae; g__Fusobacterium
ASV01025	938fbbe51af86d1d7ebd6817a0f0bd24	d__Bacteria; p__Bacteroidota; c__Bacteroidia; o__Bacteroidales; f__Bacteroidaceae; g__Bacteroides
ASV01026	b4d1f38f0a419425058b3493b8e21e45	d__Bacteria; p__Actinobacteriota; c__Actinobacteria; o__Corynebacteriales; f__Corynebacteriaceae; g__Corynebacterium; s__Corynebacterium_guangdongense
ASV01027	5b4af8c6fae8747cfd380b6be8b89cfd	d__Bacteria; p__Actinobacteriota; c__Actinobacteria; o__Micrococcales; f__Microbacteriaceae; g__Microbacterium
ASV01028	cf381b7b7ad3c8de3c5909dab3f68543	d__Bacteria; p__Proteobacteria; c__Gammaproteobacteria; o__Burkholderiales; f__Burkholderiaceae; g__Burkholderia-Caballeronia-Paraburkholderia
ASV01029	bffcb074aaa36bb946dfa9c4ddc60206	d__Bacteria; p__Actinobacteriota; c__Actinobacteria; o__Pseudonocardiales; f__Pseudonocardiaceae; g__Saccharopolyspora
ASV01030	7614f2b3482aeb13a9cf183ec1213b51	d__Bacteria; p__Firmicutes; c__Clostridia; o__Clostridia_UCG-014; f__Clostridia_UCG-014; g__Clostridia_UCG-014
ASV01031	2fb77758332c1c65781c4ce030fa0efe	d__Bacteria; p__Firmicutes; c__Bacilli; o__Lactobacillales; f__Aerococcaceae; g__Aerococcus
ASV01032	3af8b86b311878dec26d1122c3bd9184	d__Bacteria; p__Actinobacteriota; c__Actinobacteria; o__Micrococcales; f__Demequinaceae; g__Demequina; s__uncultured_bacterium
ASV01033	e0772a45110895b8800e4b414e3a3d8f	d__Bacteria; p__Bacteroidota; c__Bacteroidia; o__Bacteroidales; f__Prevotellaceae; g__Prevotella; s__Prevotella_sp.
ASV01034	d20b46e3c9d79a8e49a48f112fc03d4f	d__Bacteria; p__Firmicutes; c__Clostridia; o__Peptostreptococcales-Tissierellales; f__Peptostreptococcaceae; g__Romboutsia
ASV01035	7df9a226a973b77571cf997f37df99f4	d__Bacteria; p__Proteobacteria; c__Gammaproteobacteria; o__Burkholderiales; f__Neisseriaceae
ASV01036	0b5756fa4f51bb317e9ddcff3b393241	d__Bacteria; p__Firmicutes; c__Bacilli; o__Lactobacillales; f__Leuconostocaceae; g__Weissella
ASV01037	546136d938aa06e6d6f8b9ec6fa434bd	d__Bacteria; p__Firmicutes; c__Bacilli; o__Lactobacillales; f__Streptococcaceae; g__Streptococcus; s__Streptococcus_sp.
ASV01038	3c17b3f74d0cff25e90e3db5b0ca7a2b	d__Bacteria; p__Bacteroidota; c__Bacteroidia; o__Bacteroidales; f__Bacteroidaceae; g__Bacteroides
ASV01039	c018ebf77815e2abed59f10638aa7bc5	d__Bacteria; p__Firmicutes; c__Clostridia; o__Lachnospirales; f__Lachnospiraceae; g__Lachnospiraceae_XPB1014_group; s__uncultured_bacterium
ASV01040	83d7ff4828bc5ed876d6f2e2c2b1a73b	d__Bacteria; p__Bacteroidota; c__Bacteroidia; o__Bacteroidales; f__Bacteroidaceae; g__Bacteroides
ASV01041	46f0ee51310d89d76b4c19557925d01d	d__Bacteria; p__Actinobacteriota; c__Actinobacteria; o__Micrococcales; f__Microbacteriaceae
ASV01042	cca9da3e03bac557ccba323df253ea41	d__Bacteria; p__Bacteroidota; c__Bacteroidia; o__Bacteroidales; f__Dysgonomonadaceae; g__Proteiniphilum
ASV01043	36d9ad396b85196c9b4cf68b81789585	d__Bacteria; p__Firmicutes; c__Clostridia; o__Lachnospirales; f__Lachnospiraceae; g__Lachnospira
ASV01044	57a3a1dc8b44bc66323c2f9f69e2f1c1	d__Bacteria; p__Proteobacteria; c__Gammaproteobacteria; o__Burkholderiales; f__Comamonadaceae; g__Comamonas
ASV01045	5737e058385a6a34a3bcfdec9f73df47	d__Bacteria; p__Proteobacteria; c__Gammaproteobacteria; o__Cardiobacteriales; f__Cardiobacteriaceae; g__Cardiobacterium; s__uncultured_bacterium
ASV01046	a1a654bdc20accd477ff60a2bc28500b	d__Bacteria; p__Firmicutes; c__Clostridia; o__Clostridiales; f__Clostridiaceae; g__Sarcina; s__uncultured_bacterium
ASV01047	719a1e250bdc1be994555dbf6b90d219	d__Bacteria
ASV01048	bc480af024be641e79b2536924725672	d__Bacteria; p__Proteobacteria; c__Gammaproteobacteria; o__Burkholderiales; f__Comamonadaceae
ASV01049	702e821793e8ad73e60a49ee91165118	d__Bacteria; p__Firmicutes; c__Bacilli; o__Thermoactinomycetales; f__Thermoactinomycetaceae; g__Thermoactinomyces; s__Thermoactinomyces_sp.
ASV01050	d76d59ec71de0e3b22da0c9cd564d41a	d__Bacteria; p__Firmicutes; c__Clostridia; o__Lachnospirales; f__Lachnospiraceae; g__Fusicatenibacter
ASV01051	7d2430d3f4f5f6136226472739ff0b5f	d__Bacteria; p__Chloroflexi; c__Chloroflexia; o__Thermomicrobiales; f__JG30-KF-CM45; g__JG30-KF-CM45
ASV01052	39f7d65c6b7b28bd4e52fa06c776d949	d__Bacteria; p__Firmicutes; c__Clostridia; o__Oscillospirales; f__Oscillospiraceae; g__UCG-002; s__uncultured_bacterium
ASV01053	f30e69921db96a22e932208dd055225d	d__Bacteria; p__Actinobacteriota; c__Actinobacteria; o__Micrococcales; f__Bogoriellaceae; g__Georgenia
ASV01054	7421a0056850e30172e2c541c9215c11	d__Bacteria; p__Proteobacteria; c__Gammaproteobacteria; o__Burkholderiales; f__Sutterellaceae; g__Parasutterella; s__uncultured_bacterium
ASV01055	fccbdff8fac6bb4a77fa3e3d96e7ec2a	d__Bacteria; p__Bacteroidota; c__Bacteroidia; o__Flavobacteriales; f__Weeksellaceae; g__Chryseobacterium
ASV01056	6c921e3ae0af506f54295d074ca071bc	d__Bacteria; p__Firmicutes; c__Clostridia; o__Lachnospirales; f__Lachnospiraceae; g__A2
ASV01057	dcf6e0b538afafafbc0ceaa44bf57cf2	d__Bacteria; p__Firmicutes; c__Bacilli; o__Lactobacillales; f__Aerococcaceae; g__Aerosphaera; s__uncultured_bacterium
ASV01058	958d78a02bef69a795806f97adb117ea	d__Bacteria; p__Firmicutes; c__Clostridia; o__Oscillospirales; f__Oscillospiraceae; g__Colidextribacter
ASV01059	d67316ee1fef4a13daf7f885e9815129	d__Bacteria; p__Firmicutes; c__Negativicutes; o__Veillonellales-Selenomonadales; f__Selenomonadaceae; g__uncultured; s__Selenomonas_sp.
ASV01060	9f62f149521020bfdc706fff694712ed	d__Bacteria; p__Proteobacteria; c__Gammaproteobacteria; o__Burkholderiales; f__Neisseriaceae; g__Neisseria
ASV01061	3c74a1d8eb5c840181dff101a1646900	d__Bacteria; p__Bacteroidota; c__Bacteroidia; o__Bacteroidales; f__Rikenellaceae; g__Rikenellaceae_RC9_gut_group; s__uncultured_bacterium
ASV01062	166bb58ee7ce2428b996729ecdcb7c8f	d__Bacteria; p__Proteobacteria; c__Gammaproteobacteria; o__Oceanospirillales; f__Alcanivoracaceae1; g__Alcanivorax
ASV01063	96f2ef37dad7824c789d09baf6dbc215	d__Bacteria; p__Firmicutes; c__Bacilli; o__Lactobacillales; f__Streptococcaceae; g__Streptococcus; s__Streptococcus_ferus
ASV01064	869c6fd603ed355a5bc9edf299fbc37b	d__Bacteria; p__Bacteroidota; c__Bacteroidia; o__Cytophagales; f__Hymenobacteraceae; g__Hymenobacter; s__uncultured_bacterium
ASV01065	78329c25babf825ab61f9062c8a9645e	d__Bacteria; p__Actinobacteriota; c__Actinobacteria; o__Propionibacteriales; f__Propionibacteriaceae
ASV01066	0f33e3e1d481962d5d092836cae704bc	d__Bacteria; p__Firmicutes; c__Clostridia; o__Lachnospirales; f__Lachnospiraceae; g__[Eubacterium]_hallii_group; s__uncultured_bacterium
ASV01067	f7f01dd7e261b6d2bfe255e6ff0a39cc	d__Bacteria; p__Proteobacteria; c__Gammaproteobacteria; o__Pseudomonadales; f__Pseudomonadaceae; g__Pseudomonas; s__Pseudomonas_pertucinogena
ASV01068	130154ee0dad82efcb8db971372c6903	d__Bacteria; p__Proteobacteria; c__Alphaproteobacteria; o__Sphingomonadales; f__Sphingomonadaceae; g__Sphingobium
ASV01069	dd8e976e8eb1310a71f9824059826709	d__Bacteria; p__Patescibacteria; c__Gracilibacteria; o__Absconditabacteriales_(SR1); f__Absconditabacteriales_(SR1); g__Absconditabacteriales_(SR1); s__SR1_bacterium
ASV01070	f8a1fba13fea6294ac6a4f4071785e8a	d__Bacteria; p__Actinobacteriota; c__Coriobacteriia; o__Coriobacteriales; f__Atopobiaceae; g__Atopobium; s__Olsenella_sp.
ASV01071	bd930bcb960e0e82c3d959bd2944e4fc	d__Bacteria; p__Planctomycetota; c__Planctomycetes; o__Isosphaerales; f__Isosphaeraceae; g__Singulisphaera; s__Singulisphaera_mucilaginosa
ASV01072	39c47f3d76baee36a286c74330d36b6f	d__Bacteria; p__Actinobacteriota; c__Actinobacteria; o__Pseudonocardiales; f__Pseudonocardiaceae; g__Pseudonocardia
ASV01073	1b0659f5da932d6cdd17425a0ab84733	d__Bacteria; p__Firmicutes; c__Clostridia; o__Lachnospirales; f__Lachnospiraceae
ASV01074	86a6fec0638fc5fe8cf3563f11588c2c	d__Bacteria; p__Firmicutes; c__Clostridia; o__Christensenellales; f__Christensenellaceae; g__Christensenellaceae_R-7_group
ASV01075	4a18a72af06424cd6600b6f548ea8f05	d__Bacteria; p__Firmicutes; c__Clostridia; o__Oscillospirales; f__Ruminococcaceae; g__Ruminococcaceae; s__uncultured_bacterium
ASV01076	5fba53d8e8e031f7729e282164e327e6	d__Bacteria; p__Proteobacteria; c__Gammaproteobacteria; o__Pseudomonadales; f__Moraxellaceae; g__Moraxella; s__Moraxella_bovoculi
ASV01077	6b8baa3a8ae9fd3419dfb176917ea354	d__Bacteria; p__Firmicutes; c__Bacilli; o__Lactobacillales; f__Leuconostocaceae; g__Weissella
ASV01078	29fbc7e5021229480248fa7466a499a2	d__Bacteria; p__Firmicutes; c__Bacilli; o__Lactobacillales; f__Aerococcaceae; g__Abiotrophia; s__uncultured_bacterium
ASV01079	11401ee29264e6f60b65371a2601cd07	d__Bacteria; p__Firmicutes; c__Clostridia; o__Peptococcales; f__Peptococcaceae; g__uncultured; s__unidentified
ASV01080	bdeb9bce01148846a7a442dac9048360	d__Bacteria; p__Actinobacteriota; c__Actinobacteria; o__Corynebacteriales; f__Nocardiaceae; g__Gordonia
ASV01081	759456dbbcad59cfb49ade008456f99e	d__Bacteria; p__Bacteroidota; c__Bacteroidia; o__Bacteroidales; f__Muribaculaceae; g__Muribaculaceae; s__uncultured_bacterium
ASV01082	cc22916f0d62d1f15c0afb078d3c0ef4	d__Bacteria; p__Firmicutes; c__Bacilli; o__Bacillales; f__Bacillaceae; g__Oceanobacillus; s__uncultured_bacterium
ASV01083	263e41ea2c25dc87bd2ff5910cf30d40	d__Bacteria; p__Firmicutes; c__Clostridia; o__Lachnospirales; f__Lachnospiraceae; g__Agathobacter
ASV01084	78a3f4075f107d2b228edaedfd145509	d__Bacteria; p__Proteobacteria; c__Gammaproteobacteria; o__Oceanospirillales; f__Halomonadaceae; g__Halomonas
ASV01085	8997b0b1b4a2666b084d9b3ea7a39436	d__Bacteria; p__Actinobacteriota; c__Actinobacteria; o__Actinomycetales; f__Actinomycetaceae; g__Actinomyces
ASV01086	064dc77f208f652ae179f1b08be1e076	d__Bacteria; p__Actinobacteriota; c__Actinobacteria; o__Micrococcales; f__AKAU3644; g__AKAU3644; s__uncultured_bacterium
ASV01087	451935fa3320191fd34f2466ffe15ae7	d__Bacteria; p__Proteobacteria; c__Gammaproteobacteria; o__Pasteurellales; f__Pasteurellaceae; g__Actinobacillus
ASV01088	f7428585b7cf8d65f206036a5852adab	d__Bacteria; p__Firmicutes; c__Clostridia; o__Lachnospirales; f__Lachnospiraceae; g__Lachnospiraceae_NK4A136_group; s__uncultured_bacterium
ASV01089	2a61805425850a348965f0151bb7774f	d__Bacteria; p__Actinobacteriota; c__Actinobacteria; o__Micrococcales; f__Brevibacteriaceae; g__Brevibacterium
ASV01090	3c16e0ec54e387c3730a49aaec6f7c32	d__Bacteria; p__Firmicutes; c__Clostridia; o__Lachnospirales; f__Lachnospiraceae; g__Lachnospiraceae_XPB1014_group; s__uncultured_bacterium
ASV01091	63cc9e749a06756a97d1f45b5f81d7da	d__Bacteria; p__Bacteroidota; c__Bacteroidia; o__Chitinophagales; f__Chitinophagaceae; g__Asinibacterium; s__uncultured_bacterium
ASV01092	f46fc660cae9ee82e7cf2481d7b57753	d__Bacteria; p__Bacteroidota; c__Bacteroidia; o__Bacteroidales; f__Prevotellaceae; g__Alloprevotella; s__Prevotella_sp.
ASV01093	79683e456159cc9b47906e913406caa0	d__Bacteria; p__Bacteroidota; c__Bacteroidia; o__Sphingobacteriales; f__Sphingobacteriaceae; g__Sphingobacterium; s__uncultured_bacterium
ASV01094	4e8b6c5a4bc908c33816d8f5cf5f1005	d__Archaea; p__Euryarchaeota; c__Methanobacteria; o__Methanobacteriales; f__Methanobacteriaceae; g__Methanobrevibacter
ASV01095	1b057b5f1c048af522447b5cda8c6be9	d__Bacteria; p__Firmicutes; c__Bacilli; o__Bacillales; f__Bacillaceae; g__Bacillus
ASV01096	216609f0ccbde4b865efa238e57e6356	d__Bacteria; p__Proteobacteria; c__Gammaproteobacteria; o__Oceanospirillales; f__Halomonadaceae; g__Chromohalobacter
ASV01097	e78fb8c624b2abf6b9ac4216a73bbbc8	d__Bacteria; p__Actinobacteriota; c__Actinobacteria; o__Micrococcales; f__Micrococcales_Incertae_Sedis; g__Timonella; s__uncultured_bacterium
ASV01098	af0564ec6aa5168d5c00755c3b7c4851	d__Bacteria; p__Firmicutes; c__Bacilli; o__Lactobacillales; f__Aerococcaceae; g__Globicatella; s__Globicatella_sp.
ASV01099	7dc5c23173885dda6a8bfc7bc4271e1c	d__Bacteria; p__Actinobacteriota; c__Actinobacteria; o__Propionibacteriales; f__Nocardioidaceae; g__Nocardioides
ASV01100	d9d8cd4fbc4d6e0b7577de89869487fa	d__Bacteria; p__Proteobacteria; c__Alphaproteobacteria; o__Rhizobiales; f__Rhizobiaceae; g__Allorhizobium-Neorhizobium-Pararhizobium-Rhizobium
ASV01101	810e759d3fd894165bd15837fc628bef	d__Bacteria; p__Bacteroidota; c__Bacteroidia; o__Sphingobacteriales; f__Sphingobacteriaceae; g__Sphingobacterium
ASV01102	e19e5feb24c30998e0e75a710634261a	d__Bacteria; p__Bacteroidota; c__Bacteroidia; o__Bacteroidales; f__Muribaculaceae; g__Muribaculaceae; s__uncultured_Bacteroidales
ASV01103	43904939ba355dce37c93c12823b71e2	d__Bacteria; p__Actinobacteriota; c__Actinobacteria; o__Corynebacteriales; f__Corynebacteriaceae; g__Corynebacterium
ASV01104	5963c7396b3457b63ce5b2c07055d770	d__Bacteria; p__Bacteroidota; c__Bacteroidia; o__Flavobacteriales; f__Weeksellaceae; g__Moheibacter; s__uncultured_compost
ASV01105	3c6b41d056bbcad88f3b5a14e2c10023	d__Bacteria; p__Bacteroidota; c__Bacteroidia; o__Cytophagales; f__Hymenobacteraceae; g__Hymenobacter
ASV01106	817b6da43321346a29b0abe7a88f9328	d__Bacteria; p__Firmicutes; c__Bacilli; o__Lactobacillales; f__Carnobacteriaceae; g__Trichococcus
ASV01107	249ca3cf98cda159669fb0785243b763	d__Bacteria; p__Actinobacteriota; c__Actinobacteria; o__Micrococcales; f__Micrococcaceae; g__Arthrobacter
ASV01108	721bbde09abf2f51fc7d8caeab5b22f1	d__Bacteria; p__Firmicutes; c__Clostridia; o__Clostridiales; f__Clostridiaceae; g__Clostridium_sensu_stricto_1
ASV01109	22a274d019a88bb00f0363d50b2700f3	d__Bacteria; p__Proteobacteria; c__Gammaproteobacteria; o__Pseudomonadales; f__Moraxellaceae; g__Moraxella; s__Moraxella_bovoculi
ASV01110	21181b2b0b289229af52686608cd3e72	d__Bacteria; p__Firmicutes; c__Clostridia; o__Oscillospirales; f__Ruminococcaceae; g__Caproiciproducens
ASV01111	de3ff08d885ddf3399193c0a8283031a	d__Bacteria; p__Bacteroidota; c__Bacteroidia; o__Bacteroidales; f__Prevotellaceae; g__Prevotella
ASV01112	836cd5ea357ad392c00a7e48d921be1d	d__Bacteria; p__Bacteroidota; c__Bacteroidia; o__Bacteroidales; f__Bacteroidaceae; g__Bacteroides
ASV01113	75f3bb86131839a7acfa9b5ba49844a0	d__Bacteria; p__Bacteroidota; c__Bacteroidia; o__Cytophagales; f__Spirosomaceae; g__Leadbetterella; s__uncultured_bacterium
ASV01114	a391450c27cbd6a7d29e27d3f39606de	d__Bacteria; p__Firmicutes; c__Bacilli; o__Lactobacillales; f__Streptococcaceae; g__Streptococcus
ASV01115	7d02f99e2ea00512b055a4e70f84c18b	d__Bacteria; p__Bacteroidota; c__Bacteroidia; o__Bacteroidales; f__Marinifilaceae; g__Odoribacter; s__unidentified
ASV01116	2eb2fe0471e37d54b5e1c47660220ad6	d__Bacteria; p__Bacteroidota; c__Bacteroidia; o__Bacteroidales; f__Muribaculaceae; g__Muribaculaceae; s__uncultured_bacterium
ASV01117	0ddcd311e02f742e2e0e61ce02cf9c29	d__Bacteria; p__Proteobacteria; c__Gammaproteobacteria; o__Pseudomonadales; f__Pseudomonadaceae; g__Pseudomonas
ASV01118	d87115c1b7116a2940515d10397ed060	d__Bacteria; p__Firmicutes; c__Clostridia; o__Clostridiales; f__Clostridiaceae; g__Sarcina; s__uncultured_bacterium
ASV01119	2743823e7602e70cfa467627e69d2774	d__Bacteria; p__Proteobacteria; c__Alphaproteobacteria; o__Rhizobiales; f__Rhizobiaceae; g__Allorhizobium-Neorhizobium-Pararhizobium-Rhizobium
ASV01120	394962b765d3f25a4f20ed14bfa76817	d__Bacteria; p__Proteobacteria; c__Gammaproteobacteria; o__Xanthomonadales; f__Xanthomonadaceae; g__Thermomonas
ASV01121	35cbb315e019e0a8768d4b73862df415	d__Bacteria; p__Actinobacteriota; c__Coriobacteriia; o__Coriobacteriales; f__Coriobacteriaceae; g__Collinsella
ASV01122	40ffda8e8ade993e0b276bfac8e81e10	d__Bacteria; p__Firmicutes; c__Clostridia; o__Christensenellales; f__Christensenellaceae; g__Christensenellaceae_R-7_group
ASV01123	5d741d8f29be6ff46c159861142cd1e5	d__Bacteria; p__Firmicutes; c__Clostridia; o__Clostridiales; f__Clostridiaceae; g__Clostridium_sensu_stricto_1
ASV01124	6af1d0c96b8cd1d07ee7f56f249079cf	d__Bacteria; p__Actinobacteriota; c__Actinobacteria; o__Micrococcales; f__Dermabacteraceae; g__Brachybacterium
ASV01125	2781ea561c800d45837383cce4cef56a	d__Bacteria; p__Proteobacteria; c__Gammaproteobacteria; o__Pasteurellales; f__Pasteurellaceae; g__Actinobacillus
ASV01126	05db40ecd4d9274972337466c66f2d53	d__Bacteria; p__Actinobacteriota; c__Actinobacteria; o__Micrococcales; f__Micrococcaceae; g__Yaniella; s__uncultured_bacterium
ASV01127	72e530a4206f2e4804d502f4dfca8387	d__Bacteria; p__Bacteroidota; c__Bacteroidia; o__Bacteroidales; f__Muribaculaceae; g__Muribaculaceae; s__uncultured_bacterium
ASV01128	cc7a212cc704df325b074031e189a75c	d__Bacteria; p__Proteobacteria; c__Gammaproteobacteria; o__Burkholderiales; f__Rhodocyclaceae
ASV01129	50fdc00ab3aca64fb7577f8d667926ac	d__Bacteria; p__Proteobacteria; c__Gammaproteobacteria; o__Pasteurellales; f__Pasteurellaceae; g__Actinobacillus
ASV01130	6d03d62053c120e52b28f03394af72d8	d__Bacteria; p__Actinobacteriota; c__Actinobacteria; o__Micrococcales; f__Microbacteriaceae; g__Leucobacter
ASV01131	ca886588a6b93426a0a902e70546961f	d__Bacteria; p__Firmicutes; c__Clostridia; o__Oscillospirales; f__Oscillospiraceae; g__UCG-005; s__uncultured_rumen
ASV01132	d30a85bde7ce786810821c897665f31e	d__Bacteria; p__Proteobacteria; c__Gammaproteobacteria; o__Burkholderiales; f__Oxalobacteraceae; g__Massilia
ASV01133	c80f33f30db74aa86f92b17a39694397	d__Bacteria; p__Firmicutes; c__Bacilli; o__Lactobacillales; f__Carnobacteriaceae; g__Atopostipes; s__uncultured_bacterium
ASV01134	173c825a18291f2ba18b5e46d9db8408	d__Bacteria; p__Bacteroidota; c__Bacteroidia; o__Bacteroidales; f__Tannerellaceae; g__Parabacteroides; s__Parabacteroides_distasonis
ASV01135	6d0731aba0027416676c9638a1ed620e	d__Bacteria; p__Actinobacteriota; c__Actinobacteria; o__Propionibacteriales; f__Propionibacteriaceae
ASV01136	551595798cae10ae89a6501c3bf78090	d__Bacteria; p__Bacteroidota; c__Bacteroidia; o__Bacteroidales; f__p-251-o5; g__p-251-o5; s__uncultured_bacterium
ASV01137	72e840a3167a65c59aeb9e0de7b42c62	d__Bacteria; p__Firmicutes; c__Clostridia; o__Lachnospirales; f__Lachnospiraceae
ASV01138	3bae00d865b43e800a6f297f958ac2de	d__Bacteria; p__Firmicutes; c__Negativicutes; o__Veillonellales-Selenomonadales; f__Veillonellaceae; g__Veillonella
ASV01139	5c9d21843450410f5c8019cf1bfff532	d__Bacteria; p__Chloroflexi; c__Chloroflexia; o__Thermomicrobiales; f__JG30-KF-CM45; g__JG30-KF-CM45; s__uncultured_bacterium
ASV01140	6bd84a73c7b0b13d9cf91ed36c864786	d__Bacteria; p__Actinobacteriota; c__Actinobacteria; o__Propionibacteriales; f__Propionibacteriaceae; g__Cutibacterium
ASV01141	4fa9e679d3e1ed7b168fa63541e4bffe	d__Bacteria; p__Firmicutes; c__Clostridia; o__Peptostreptococcales-Tissierellales; f__Anaerovoracaceae; g__uncultured; s__uncultured_bacterium
ASV01142	7c693d2c9bd099a1489c916ff5eab38e	d__Bacteria; p__Actinobacteriota; c__Actinobacteria; o__Corynebacteriales; f__Dietziaceae; g__Dietzia
ASV01143	2ec620ed275076a8edc29859f284f167	d__Bacteria; p__Firmicutes; c__Clostridia; o__Lachnospirales; f__Lachnospiraceae; g__[Eubacterium]_hallii_group; s__uncultured_bacterium
ASV01144	c2091edd6357aeed1f252b697dd4a8fa	d__Bacteria; p__Firmicutes; c__Clostridia; o__Oscillospirales; f__Ruminococcaceae; g__Ruminococcus
ASV01145	e10e6c467dd9d8564ea2bb02d1458bef	d__Bacteria; p__Firmicutes; c__Bacilli; o__Bacillales; f__Planococcaceae
ASV01146	9f7cec8fc63a8c9199c0fbcfac7dddb8	d__Bacteria; p__Actinobacteriota; c__Actinobacteria; o__Micrococcales; f__Microbacteriaceae; g__Leucobacter
ASV01147	b0baa8f55db0b49e83cbc10d0f1fd611	d__Bacteria; p__Firmicutes; c__Bacilli; o__Lactobacillales; f__Lactobacillaceae; g__Lactobacillus; s__Lactobacillus_delbrueckii
ASV01148	8db9f6883092f5059135da7cbf3dd742	d__Bacteria; p__Actinobacteriota; c__Actinobacteria; o__Corynebacteriales; f__Nocardiaceae; g__Gordonia
ASV01149	343e7e121bd267811de9c8eae295f713	d__Bacteria; p__Bacteroidota; c__Bacteroidia; o__Sphingobacteriales; f__Sphingobacteriaceae; g__Sphingobacterium
ASV01150	45d4fe3f6c01f77c2dfc11dd91d3359a	d__Bacteria; p__Firmicutes; c__Bacilli; o__Lactobacillales; f__Lactobacillaceae; g__Lactobacillus; s__Lactobacillus_salivarius
ASV01151	d63e3ee111f0d41a61942a4d040b4d1a	d__Bacteria; p__Chloroflexi; c__Gitt-GS-136; o__Gitt-GS-136; f__Gitt-GS-136; g__Gitt-GS-136
ASV01152	fa1fb6e271dbfbd0ddda23beb835724d	d__Bacteria; p__Proteobacteria; c__Gammaproteobacteria; o__Pseudomonadales; f__Pseudomonadaceae; g__Thiopseudomonas; s__uncultured_bacterium
ASV01153	fef444c1404fbc9d3f600444bfecc9db	d__Bacteria; p__Actinobacteriota; c__Actinobacteria; o__Micrococcales; f__Intrasporangiaceae; g__Oryzihumus; s__uncultured_bacterium
ASV01154	39d2afbcd680241ea51ca5f77739f1a6	d__Bacteria; p__Proteobacteria; c__Gammaproteobacteria; o__Pseudomonadales; f__Moraxellaceae; g__Acinetobacter
ASV01155	223141ee97781bbede60bb494d599448	d__Bacteria; p__Firmicutes; c__Clostridia; o__Lachnospirales; f__Lachnospiraceae; g__[Eubacterium]_xylanophilum_group; s__uncultured_bacterium
ASV01156	db4ca2c232f5e7db9561e99ac5190d6a	d__Bacteria; p__Firmicutes; c__Clostridia; o__Oscillospirales; f__Ruminococcaceae; g__Incertae_Sedis; s__uncultured_bacterium
ASV01157	1df2faad7a87c53286100df3198877cb	d__Bacteria; p__Actinobacteriota; c__Actinobacteria; o__Micrococcales; f__Bogoriellaceae; g__Georgenia
ASV01158	f908a38600f83fdc81be5d4d19e1c44e	d__Bacteria; p__Proteobacteria; c__Gammaproteobacteria; o__Aeromonadales; f__Aeromonadaceae; g__Tolumonas
ASV01159	6928971040e6116b9a3f5c9c9bf41adb	d__Bacteria; p__Bacteroidota; c__Bacteroidia; o__Bacteroidales; f__Bacteroidaceae; g__Bacteroides; s__Bacteroides_uniformis
ASV01160	60b6d700dd3b6b6232d63dab1562aee2	d__Bacteria; p__Bacteroidota; c__Bacteroidia; o__Bacteroidales; f__p-251-o5; g__p-251-o5; s__uncultured_bacterium
ASV01161	f52a4baef57c00dfa8c36ac5ed6d9b89	d__Bacteria; p__Proteobacteria; c__Gammaproteobacteria; o__Burkholderiales; f__Alcaligenaceae; g__Advenella
ASV01162	22907d450b79c927e4ffe34a2d09d2aa	d__Bacteria; p__Firmicutes; c__Clostridia; o__Lachnospirales; f__Lachnospiraceae; g__Lachnoclostridium; s__Dorea_sp.
ASV01163	ce6dbec6348b779290f7a72f3512b4c2	d__Bacteria; p__Actinobacteriota; c__Actinobacteria; o__Frankiales; f__Cryptosporangiaceae; g__Cryptosporangium; s__Cryptosporangium_sp.
ASV01164	99ee92e36a3bfda54437f2370facd8c8	d__Bacteria; p__Firmicutes; c__Clostridia; o__Oscillospirales; f__Butyricicoccaceae; g__Butyricicoccus; s__uncultured_bacterium
ASV01165	d1cc7501ba8a45b7ea2758984b2b5857	d__Bacteria; p__Proteobacteria; c__Gammaproteobacteria; o__Burkholderiales; f__Neisseriaceae; g__Alysiella
ASV01166	f0207f3ee81ef0d5e829f4bc9c86a6ce	d__Bacteria; p__Desulfobacterota; c__Desulfovibrionia; o__Desulfovibrionales; f__Desulfovibrionaceae; g__Desulfovibrio
ASV01167	88453ebe155008d42914ece5a2021c61	d__Bacteria; p__Bacteroidota; c__Bacteroidia; o__Bacteroidales; f__Prevotellaceae; g__Alloprevotella
ASV01168	e96b4f6f5303f1ea6608df31e3a21a55	d__Bacteria; p__Firmicutes; c__Bacilli; o__Erysipelotrichales; f__Erysipelotrichaceae
ASV01169	f93eb25e204903bd3577f045f0c43947	d__Bacteria; p__Proteobacteria; c__Gammaproteobacteria; o__Cardiobacteriales; f__Cardiobacteriaceae; g__Suttonella; s__Suttonella_ornithocola
ASV01170	eddc2c542efbf2d9184fd7c3eaeb0751	d__Bacteria; p__Bacteroidota; c__Bacteroidia; o__Flavobacteriales; f__Flavobacteriaceae; g__Flavobacterium; s__uncultured_bacterium
ASV01171	3bbd0b04723e0380120bfdd2b8206458	d__Bacteria; p__Actinobacteriota; c__Actinobacteria; o__Micrococcales; f__Micrococcaceae
ASV01172	e97039fa03afb05078389992058f48ff	d__Bacteria; p__Bacteroidota; c__Bacteroidia; o__Bacteroidales; f__Rikenellaceae; g__Rikenellaceae_RC9_gut_group; s__uncultured_bacterium
ASV01173	9886a97bb1c92bf3ced6c7094c953c77	d__Bacteria; p__Proteobacteria; c__Gammaproteobacteria; o__Burkholderiales; f__Neisseriaceae; g__Neisseria; s__Neisseria_sp.
ASV01174	47b33a27fb0b29f6878e674581b120d6	d__Bacteria; p__Proteobacteria; c__Gammaproteobacteria; o__Burkholderiales; f__Neisseriaceae; g__Alysiella
ASV01175	e0ae971f6f14155bcc9860621db46dba	d__Bacteria; p__Proteobacteria; c__Alphaproteobacteria; o__Rhodobacterales; f__Rhodobacteraceae; g__Gemmobacter
ASV01176	13cf6ebeae671808e6729f1806588d5f	d__Bacteria; p__Actinobacteriota; c__Acidimicrobiia; o__Microtrichales; f__Iamiaceae; g__Iamia
ASV01177	2b9f3a8f685d68714acd248e5e683700	d__Bacteria; p__Proteobacteria; c__Gammaproteobacteria; o__Burkholderiales; f__Oxalobacteraceae; g__Massilia
ASV01178	dd454b236d9a49ff5b5ae68237748407	d__Bacteria; p__Bacteroidota; c__Bacteroidia; o__Bacteroidales; f__Porphyromonadaceae; g__Porphyromonas; s__Porphyromonas_macacae
ASV01179	efe1903f4bcc7f57ccb371812e23b29b	d__Bacteria; p__Bacteroidota; c__Bacteroidia; o__Flavobacteriales; f__Flavobacteriaceae; g__Flavobacterium; s__uncultured_bacterium
ASV01180	cc530967a1193a8e72f227224b0ea1d3	d__Bacteria; p__Bacteroidota; c__Bacteroidia; o__Flavobacteriales; f__Weeksellaceae; g__Chryseobacterium
ASV01181	100b762bc92b14cbc31d45468d56030b	d__Bacteria; p__Firmicutes; c__Clostridia; o__Lachnospirales; f__Lachnospiraceae; g__Cellulosilyticum; s__uncultured_bacterium
ASV01182	58a9a501230a08491f94325868b26299	d__Bacteria; p__Proteobacteria; c__Gammaproteobacteria; o__Pseudomonadales; f__Pseudomonadaceae
ASV01183	50d0e15b14e7e805a5bc31f4fed99f99	d__Bacteria; p__Proteobacteria; c__Gammaproteobacteria; o__Pasteurellales; f__Pasteurellaceae; g__Actinobacillus
ASV01184	cdd76c6c06892276b36b21d8d1ddcedc	d__Bacteria; p__Firmicutes; c__Clostridia; o__Peptostreptococcales-Tissierellales; f__Peptostreptococcaceae; g__Proteocatella; s__Frigovirgula_sp.
ASV01185	1a0228ac5295d20a5ab8a924ea4b872c	d__Bacteria; p__Patescibacteria; c__Gracilibacteria; o__Gracilibacteria; f__Gracilibacteria; g__Gracilibacteria; s__Gracilibacteria_bacterium
ASV01186	81b14a06fe51fed6aaa311ff4e370125	d__Bacteria; p__Bacteroidota; c__Bacteroidia; o__Bacteroidales; f__Prevotellaceae; g__Prevotella; s__Prevotella_intermedia
ASV01187	9233af07c6a756e6e0a2a385b37f11e5	d__Bacteria; p__Proteobacteria; c__Gammaproteobacteria; o__Pasteurellales; f__Pasteurellaceae; g__Actinobacillus
ASV01188	6967443deafa187768d6364f80ed9063	d__Bacteria; p__Planctomycetota; c__Planctomycetes; o__Planctomycetales; f__uncultured; g__uncultured; s__uncultured_Planctomyces
ASV01189	2540caba6ee4758f7b138bbe10835346	d__Bacteria; p__Proteobacteria; c__Gammaproteobacteria; o__Burkholderiales; f__Alcaligenaceae; g__Castellaniella
ASV01190	93220650f07ab0bf22586a19901b3487	d__Bacteria; p__Bacteroidota; c__Bacteroidia; o__Cytophagales; f__Spirosomaceae; g__Flectobacillus; s__Flectobacillus_major
ASV01191	594061ed4e2ea378773c474cd4803c29	d__Bacteria; p__Actinobacteriota; c__Actinobacteria; o__Micrococcales; f__Promicromonosporaceae; g__Promicromonospora
ASV01192	9a914e717c9b52d8269601b39eb7e289	d__Bacteria; p__Bacteroidota; c__Bacteroidia; o__Flavobacteriales; f__Weeksellaceae; g__Moheibacter
ASV01193	00491d347b02d031f4d500f0e98961c0	d__Bacteria; p__Bacteroidota; c__Bacteroidia; o__Bacteroidales; f__p-251-o5; g__p-251-o5; s__uncultured_bacterium
ASV01194	6df075705fb135c7175c9437cbdbf3f2	d__Bacteria; p__Proteobacteria; c__Gammaproteobacteria; o__Burkholderiales; f__T34; g__T34; s__uncultured_bacterium
ASV01195	85db37f3a9b5391ea197fc6d66eaedeb	d__Bacteria; p__Firmicutes; c__Bacilli; o__Lactobacillales; f__Carnobacteriaceae; g__Granulicatella
ASV01196	f27d9cc1b24b385f273c0042ee5f38ff	d__Bacteria; p__Firmicutes; c__Clostridia; o__Clostridiales; f__Clostridiaceae; g__Sarcina; s__uncultured_bacterium
ASV01197	11bd305099dce16ecd99f2cb50aa2e40	d__Bacteria; p__Bacteroidota; c__Bacteroidia; o__Bacteroidales; f__Muribaculaceae; g__Muribaculaceae; s__uncultured_bacterium
ASV01198	74e0b3167a982e4b08cd65ecaf09cc48	d__Bacteria; p__Cyanobacteria; c__Cyanobacteriia; o__Chloroplast; f__Chloroplast; g__Chloroplast
ASV01199	2727f819185a7e8993f13df355a399fa	d__Bacteria; p__Proteobacteria; c__Alphaproteobacteria; o__Sphingomonadales; f__Sphingomonadaceae; g__Sphingomonas
ASV01200	605ac9a7e88d47be1bf40c55de175d79	d__Bacteria; p__Proteobacteria; c__Alphaproteobacteria; o__Rhizobiales; f__Beijerinckiaceae; g__Methylobacterium-Methylorubrum
ASV01201	f30fbcd9253a87306a2ffc0a1e4ba8da	d__Bacteria; p__Proteobacteria; c__Alphaproteobacteria; o__Rhizobiales; f__Devosiaceae; g__Devosia
ASV01202	a4fff9d40b78aacbc7731d9b70c2e308	d__Bacteria; p__Proteobacteria; c__Alphaproteobacteria; o__Rhodobacterales; f__Rhodobacteraceae; g__Gemmobacter
ASV01203	3e23e42b88e2bc6eb258186170561051	d__Bacteria; p__Proteobacteria; c__Alphaproteobacteria; o__Rhodobacterales; f__Rhodobacteraceae
ASV01204	758631b8c1d58d32ef688487e84ee423	d__Bacteria; p__Firmicutes; c__Bacilli; o__Lactobacillales; f__Streptococcaceae; g__Streptococcus
ASV01205	21ad41a274e73a166842de71b1227e5b	d__Bacteria; p__Proteobacteria; c__Gammaproteobacteria; o__Xanthomonadales; f__Xanthomonadaceae; g__Luteimonas
ASV01206	2621312c618b5839b376abd7ffa32c2e	d__Bacteria; p__Firmicutes; c__Clostridia; o__Peptostreptococcales-Tissierellales; f__Anaerovoracaceae; g__Family_XIII_AD3011_group; s__uncultured_bacterium
ASV01207	c1cc24f601d53967b97ca54b66104f20	d__Bacteria; p__Bacteroidota; c__Bacteroidia; o__Bacteroidales; f__Rikenellaceae; g__Rikenellaceae_RC9_gut_group; s__uncultured_bacterium
ASV01208	508779691a6f6387f120df30c89ecb77	d__Bacteria; p__Actinobacteriota; c__Actinobacteria; o__Micrococcales
ASV01209	d10d914ad2b907b12f54243d91e30997	d__Bacteria; p__Firmicutes; c__Clostridia; o__Christensenellales; f__Christensenellaceae; g__Christensenellaceae_R-7_group
ASV01210	c85c238f252d894ab0509a34a5de98c1	d__Bacteria; p__Proteobacteria; c__Alphaproteobacteria; o__Rhizobiales; f__Rhizobiaceae
ASV01211	bdf7bf17b27ca0751ef8bc937259d4d8	d__Bacteria; p__Proteobacteria; c__Gammaproteobacteria; o__Burkholderiales; f__Chromobacteriaceae; g__Vogesella; s__Vogesella_amnigena
ASV01212	35fbbf467028ce4e6d97fd309461f30b	d__Bacteria; p__Bacteroidota; c__Bacteroidia; o__Bacteroidales; f__Muribaculaceae; g__Muribaculaceae; s__uncultured_Bacteroidales
ASV01213	20b3df08cd5fac2be26a2928155bab69	d__Bacteria; p__Proteobacteria; c__Gammaproteobacteria; o__Burkholderiales; f__Alcaligenaceae; g__Achromobacter
ASV01214	e5fd79f3115e5ef412cfea5871adae73	d__Bacteria; p__Firmicutes; c__Clostridia; o__Oscillospirales; f__Oscillospiraceae; g__UCG-002; s__uncultured_bacterium
ASV01215	45a65af80ccdc313b56b99a088852362	d__Bacteria; p__Proteobacteria; c__Gammaproteobacteria; o__Xanthomonadales; f__Xanthomonadaceae
ASV01216	d27a7938be9be7fcde444b0d8a1e7f84	d__Bacteria; p__Bacteroidota; c__Bacteroidia; o__Bacteroidales; f__Rikenellaceae; g__Alistipes; s__uncultured_bacterium
ASV01217	a80466eb93811bc792e1524c6afc316a	d__Bacteria; p__Firmicutes; c__Clostridia; o__Lachnospirales; f__Lachnospiraceae; g__Roseburia; s__uncultured_bacterium
ASV01218	3e0668bf6bad51f5fcdee4028064a219	d__Bacteria; p__Actinobacteriota; c__Rubrobacteria; o__Rubrobacterales; f__Rubrobacteriaceae; g__Rubrobacter; s__uncultured_eubacterium
ASV01219	4245fe74d6dc62e222f933d3dc8502f5	d__Bacteria; p__Firmicutes; c__Clostridia; o__Peptostreptococcales-Tissierellales; f__Peptostreptococcales-Tissierellales; g__Anaerococcus
ASV01220	3d7163238565803a966b7429fc575d73	d__Bacteria; p__Firmicutes; c__Clostridia; o__Lachnospirales; f__Lachnospiraceae; g__Cellulosilyticum; s__uncultured_bacterium
ASV01221	8081168aea916ea881f51d2dd969d8ff	d__Bacteria; p__Proteobacteria; c__Gammaproteobacteria; o__Pasteurellales; f__Pasteurellaceae; g__Actinobacillus
ASV01222	1448c1201c061d98d1af687fd1657b6a	d__Bacteria; p__Bacteroidota; c__Bacteroidia; o__Bacteroidales; f__Prevotellaceae; g__Prevotella
ASV01223	b08caaa14c4a8d341d3dc641844ade3c	d__Bacteria; p__Firmicutes; c__Clostridia; o__Oscillospirales; f__Oscillospiraceae; g__NK4A214_group; s__uncultured_bacterium
ASV01224	bc0fda94b89729cb286e38ccf7c07d10	d__Bacteria; p__Bacteroidota; c__Bacteroidia; o__Bacteroidales; f__p-251-o5; g__p-251-o5; s__uncultured_bacterium
ASV01225	1bc599cac5647c5c30496e93ca551557	d__Bacteria; p__Proteobacteria; c__Gammaproteobacteria; o__Pseudomonadales; f__Pseudomonadaceae; g__Pseudomonas
ASV01226	dab3b979402aa4cd2d80a634486da5c7	d__Bacteria; p__Proteobacteria; c__Gammaproteobacteria; o__Pasteurellales; f__Pasteurellaceae; g__Mannheimia; s__Mannheimia_sp.
ASV01227	171972b080255260c9263c8ea1265bd2	d__Bacteria; p__Actinobacteriota; c__Actinobacteria; o__Propionibacteriales; f__Nocardioidaceae
ASV01228	3b57bdaec68a1a44a49112217b28ed84	d__Bacteria; p__Actinobacteriota; c__Actinobacteria; o__Micrococcales; f__Intrasporangiaceae; g__Ornithinicoccus; s__uncultured_bacterium
ASV01229	bf57847fe75b6c5d6ea38818cdfb46d9	d__Bacteria; p__Proteobacteria; c__Gammaproteobacteria; o__Enterobacterales; f__Yersiniaceae; g__Serratia; s__Serratia_rubidaea
ASV01230	8fcaca60b486e69e14e5a2ce636c090d	d__Bacteria; p__Proteobacteria; c__Gammaproteobacteria; o__Cellvibrionales; f__Cellvibrionaceae; g__Cellvibrio
ASV01231	f12adc0ddcc28bb7de7d350dba029d33	d__Bacteria; p__Firmicutes; c__Bacilli; o__Bacillales; f__Planococcaceae; g__Solibacillus
ASV01232	a0609fd67436fc2033645f61a541f052	d__Bacteria; p__Actinobacteriota; c__Actinobacteria; o__Micrococcales; f__Intrasporangiaceae; g__Ornithinicoccus; s__uncultured_bacterium
ASV01233	21c8aea8c3a8eb2dbb403fdb684aedec	d__Bacteria; p__Actinobacteriota; c__Actinobacteria; o__Propionibacteriales; f__Nocardioidaceae; g__Aeromicrobium; s__Aeromicrobium_sp.
ASV01234	ed78bbc1db0ff176088ec1eeb30cde95	d__Bacteria; p__Bacteroidota; c__Bacteroidia; o__Bacteroidales; f__Muribaculaceae; g__Muribaculaceae; s__uncultured_bacterium
ASV01235	effc22e7668fe16f2a6c17306478672f	d__Bacteria; p__Proteobacteria; c__Gammaproteobacteria; o__Enterobacterales; f__Yersiniaceae; g__Serratia
ASV01236	bcf1a3b8ef114aebb821dcf53a4ed12e	d__Bacteria; p__Actinobacteriota; c__Actinobacteria; o__Micrococcales; f__Cellulomonadaceae; g__Pseudactinotalea; s__uncultured_bacterium
ASV01237	10502227cebc3ea88027c6118d0c8a63	d__Bacteria; p__Firmicutes; c__Clostridia; o__Oscillospirales; f__Oscillospiraceae; g__NK4A214_group
ASV01238	63afe8e6aac58bf0d670a82ca5bc574c	d__Bacteria; p__Proteobacteria; c__Gammaproteobacteria; o__Enterobacterales; f__Yersiniaceae
ASV01239	8ae056109b55f510a31c2a4c4b27a8b9	d__Bacteria; p__Actinobacteriota; c__Actinobacteria; o__Micrococcales; f__Demequinaceae; g__Demequina; s__uncultured_bacterium
ASV01240	bcc520b5410b2b489d1d5b73de017042	d__Bacteria; p__Actinobacteriota; c__Actinobacteria; o__Propionibacteriales; f__Propionibacteriaceae; g__Microlunatus
ASV01241	9c50bb091cb0d21334c5791a61bc328b	d__Bacteria; p__Firmicutes; c__Clostridia; o__Peptostreptococcales-Tissierellales; f__Anaerovoracaceae; g__Family_XIII_AD3011_group
ASV01242	4f60a1c05c1d9ccdaf623a55695573df	d__Bacteria; p__Firmicutes; c__Negativicutes; o__Acidaminococcales; f__Acidaminococcaceae; g__Phascolarctobacterium
ASV01243	0f98fb2c5bdb122f381e3324b3a71b54	d__Bacteria; p__Bacteroidota; c__Bacteroidia; o__Bacteroidales; f__Prevotellaceae; g__Alloprevotella; s__Prevotella_sp.
ASV01244	decb0f3d1c9ad5694cab93038631aded	d__Bacteria; p__Firmicutes; c__Bacilli; o__Erysipelotrichales; f__Erysipelotrichaceae; g__uncultured; s__Erysipelotrichaceae_bacterium
ASV01245	ebdd09eeb268370c3804dc87427ef51b	d__Bacteria; p__Actinobacteriota; c__Actinobacteria; o__Micrococcales; f__Micrococcaceae; g__Rothia; s__Rothia_sp.
ASV01246	0b4c6e4a731a123bf6ab23b4e3c7c311	d__Bacteria; p__Proteobacteria; c__Alphaproteobacteria; o__Rhizobiales; f__Rhizobiaceae
ASV01247	ab367ccf59384e60d4125d9417c76beb	d__Bacteria; p__Firmicutes; c__Clostridia; o__Lachnospirales; f__Lachnospiraceae; g__Cellulosilyticum
ASV01248	a7ad29436b897b9b8891b540fe68e1b0	d__Bacteria; p__Actinobacteriota; c__Actinobacteria; o__Micrococcales; f__Brevibacteriaceae; g__Brevibacterium
ASV01249	88827d38748628afd65f6817dfeab8d3	d__Bacteria; p__Proteobacteria; c__Gammaproteobacteria; o__Xanthomonadales; f__Xanthomonadaceae; g__Pseudoxanthomonas
ASV01250	b9a9c71dc6ab190f7f06243af2507381	d__Bacteria; p__Verrucomicrobiota; c__Kiritimatiellae; o__WCHB1-41; f__WCHB1-41; g__WCHB1-41; s__uncultured_rumen
ASV01251	6f7e26d1a326906f57140501488882aa	d__Bacteria; p__Proteobacteria; c__Alphaproteobacteria; o__Rhizobiales; f__Rhizobiaceae
ASV01252	9639a3291729a3758207b47715d9205f	d__Bacteria; p__Firmicutes; c__Clostridia; o__Oscillospirales; f__Ruminococcaceae; g__Subdoligranulum
ASV01253	091c56d8d3a10467dc9745cf6ff4baeb	d__Bacteria; p__Proteobacteria; c__Gammaproteobacteria; o__Burkholderiales; f__Neisseriaceae; g__Alysiella; s__uncultured_bacterium
ASV01254	c72b12af1bc68f9412c388059359eaf7	d__Bacteria; p__Bacteroidota; c__Bacteroidia; o__Bacteroidales; f__Muribaculaceae; g__Muribaculaceae; s__uncultured_bacterium
ASV01255	644fd07dc284e48b3f9bdbf76078fd2e	d__Bacteria; p__Firmicutes; c__Clostridia; o__Peptostreptococcales-Tissierellales; f__Anaerovoracaceae; g__S5-A14a; s__uncultured_Anaerovorax
ASV01256	3a9a29c090ce52d8e0a2c93fba9b46b5	d__Bacteria; p__Firmicutes; c__Bacilli; o__Staphylococcales; f__Staphylococcaceae; g__Staphylococcus
ASV01257	2add8d41b781b55e39d20ee23a04c531	d__Bacteria; p__Actinobacteriota; c__Coriobacteriia; o__Coriobacteriales; f__Eggerthellaceae; g__uncultured; s__uncultured_bacterium
ASV01258	94f5ddcc33405cf1b3d31de859042780	d__Bacteria; p__Firmicutes; c__Negativicutes; o__Veillonellales-Selenomonadales; f__Veillonellaceae; g__Veillonella
ASV01259	e237b35dd6116f3e98c5a75524bc5aca	d__Bacteria; p__Firmicutes; c__Bacilli; o__Lactobacillales; f__Streptococcaceae; g__Streptococcus
ASV01260	3fddaf06d5eef85d6bb5499b663e46ba	d__Bacteria; p__Firmicutes; c__Bacilli; o__Lactobacillales; f__Carnobacteriaceae; g__Atopostipes; s__uncultured_bacterium
ASV01261	478c40c3436e26fcd4582c2b8994c1f1	d__Bacteria; p__Firmicutes; c__Clostridia; o__Oscillospirales; f__Ruminococcaceae; g__Ruminococcus; s__Ruminococcus_sp.
ASV01262	ad4dc7e81688ede487f4aa56ee51ae6b	d__Bacteria; p__Firmicutes; c__Clostridia; o__Lachnospirales; f__Lachnospiraceae; g__uncultured
ASV01263	c468a07f818d7f9e3143adbc63232c34	d__Bacteria; p__Proteobacteria; c__Alphaproteobacteria; o__Caulobacterales; f__Caulobacteraceae; g__Brevundimonas
ASV01264	28fa7b8781756830ce1f51f3d8060df9	d__Bacteria; p__Proteobacteria; c__Gammaproteobacteria; o__Burkholderiales; f__Burkholderiaceae; g__Burkholderia-Caballeronia-Paraburkholderia
ASV01265	24699c038b4b4ccee9247132502e9bbf	d__Bacteria; p__Proteobacteria; c__Gammaproteobacteria; o__Steroidobacterales; f__Woeseiaceae; g__Woeseia
ASV01266	6477337ccb1f6468ca045cb09b250570	d__Bacteria; p__Proteobacteria; c__Gammaproteobacteria; o__Pasteurellales; f__Pasteurellaceae; g__Actinobacillus
ASV01267	df9968be69604b5882a6e2fcff0af635	d__Bacteria; p__Proteobacteria; c__Alphaproteobacteria; o__Rhodobacterales; f__Rhodobacteraceae
ASV01268	07664e3c811df9f1c6cea98cb45f8767	d__Bacteria; p__Actinobacteriota; c__Actinobacteria; o__Pseudonocardiales; f__Pseudonocardiaceae; g__Prauserella; s__Prauserella_rugosa
ASV01269	4b390824ebb0af53b30f8dc094cbbf51	d__Bacteria; p__Actinobacteriota; c__Actinobacteria; o__Bifidobacteriales; f__Bifidobacteriaceae; g__Bifidobacterium; s__Bifidobacterium_pullorum
ASV01270	8bdd5529d2e84ee51ace75490b9e5ad1	d__Bacteria; p__Proteobacteria; c__Gammaproteobacteria; o__Burkholderiales; f__TRA3-20; g__TRA3-20
ASV01271	ce78414357068359ddae6a47b6592a08	d__Bacteria; p__Firmicutes; c__Clostridia; o__Oscillospirales; f__Oscillospiraceae; g__uncultured; s__uncultured_bacterium
ASV01272	1368aca6d12ec4a9bbf16a2ff67104e1	d__Bacteria; p__Actinobacteriota; c__Actinobacteria; o__Micrococcales; f__Micrococcaceae; g__Kocuria
ASV01273	b4e2270600807e5279ab5f6f5ff7692a	d__Bacteria; p__Actinobacteriota; c__Actinobacteria; o__Micrococcales; f__Microbacteriaceae; g__Microbacterium
ASV01274	7699e96bd018b79761af35e2611f9c66	d__Bacteria; p__Firmicutes; c__Bacilli; o__Lactobacillales; f__Streptococcaceae; g__Streptococcus; s__Streptococcus_porci
ASV01275	146195f72933e590d98b89c38d6eda33	d__Bacteria; p__Actinobacteriota; c__Actinobacteria; o__Frankiales; f__Geodermatophilaceae; g__Klenkia
ASV01276	1eb2548c06727d3c1745e7db394cfd56	d__Bacteria; p__Bacteroidota; c__Bacteroidia; o__Bacteroidales; f__Muribaculaceae; g__Muribaculaceae; s__uncultured_organism
ASV01277	3a22fd89318b540964056763a3165cfb	d__Bacteria; p__Campilobacterota; c__Campylobacteria; o__Campylobacterales; f__Campylobacteraceae; g__Campylobacter; s__Campylobacter_sp.
ASV01278	212e936743879a6bbaee0061cba4cd77	d__Bacteria; p__Actinobacteriota; c__Actinobacteria; o__Micrococcales; f__Micrococcaceae; g__Rothia; s__Rothia_sp.
ASV01279	02de6d1734d9416cb1d58958a7d31ce9	d__Bacteria; p__Actinobacteriota; c__Actinobacteria; o__Actinomycetales; f__Actinomycetaceae; g__F0332; s__uncultured_bacterium
ASV01280	1efe887de1bdd596c9461281fe80d17f	d__Bacteria; p__Proteobacteria; c__Alphaproteobacteria; o__Acetobacterales; f__Acetobacteraceae; g__Roseomonas
ASV01281	25c0de5cfce7046d0d6fd7554f2c2d83	d__Bacteria; p__Firmicutes; c__Clostridia; o__Lachnospirales; f__Lachnospiraceae; g__Lachnospiraceae_XPB1014_group; s__uncultured_bacterium
ASV01282	3471f88cb44a7a8c95f6c7fe00ec8261	d__Bacteria; p__Bacteroidota; c__Bacteroidia; o__Bacteroidales; f__Muribaculaceae; g__Muribaculaceae; s__uncultured_Bacteroidales
ASV01283	de9f7e32d6477a5e148627f3217fb2e1	d__Bacteria; p__Firmicutes; c__Clostridia; o__Oscillospirales; f__Oscillospiraceae; g__NK4A214_group
ASV01284	22dea18a0c609de5624a25dcc564e117	d__Bacteria; p__Actinobacteriota; c__Actinobacteria; o__Micrococcales; f__Microbacteriaceae
ASV01285	c3d4b58fe1f20b718bffce1c0f193134	d__Bacteria; p__Proteobacteria; c__Alphaproteobacteria; o__Rhodobacterales; f__Rhodobacteraceae; g__Paracoccus
ASV01286	e36be349dea51383ef7c2f26dd242def	d__Bacteria; p__Firmicutes; c__Clostridia; o__Clostridia_vadinBB60_group; f__Clostridia_vadinBB60_group; g__Clostridia_vadinBB60_group; s__unidentified
ASV01287	4473ac847f597164696bc96da74ca753	d__Bacteria; p__Proteobacteria; c__Alphaproteobacteria; o__Rhizobiales; f__Beijerinckiaceae; g__Bosea
ASV01288	ad90a8192bfa23ea6666e3f24e197b53	d__Bacteria; p__Verrucomicrobiota; c__Kiritimatiellae; o__WCHB1-41; f__WCHB1-41; g__WCHB1-41
ASV01289	9db822792098c71f86450e59edd97f7e	d__Bacteria; p__Proteobacteria; c__Alphaproteobacteria; o__Rhizobiales; f__Rhizobiaceae; g__uncultured
ASV01290	54a43d2113c13203e813d22b17f3f370	d__Bacteria; p__Bacteroidota; c__Bacteroidia; o__Bacteroidales; f__Marinifilaceae; g__Odoribacter; s__uncultured_bacterium
ASV01291	08a0cf376add32f3f4b57ec1e82a7a27	d__Bacteria; p__Firmicutes; c__Negativicutes; o__Veillonellales-Selenomonadales; f__Selenomonadaceae; g__Megamonas
ASV01292	4d8713103ba57d8e4a1589bc7b82704b	d__Bacteria; p__Spirochaetota; c__Spirochaetia; o__Spirochaetales; f__Spirochaetaceae; g__Treponema; s__uncultured_bacterium
ASV01293	6cfcd854e6700e2196ef7801e270a1e7	d__Bacteria; p__Firmicutes; c__Bacilli; o__Staphylococcales; f__Staphylococcaceae; g__Staphylococcus
ASV01294	009b73e722e72420573cc32cdf28bcd1	d__Bacteria; p__Actinobacteriota; c__Actinobacteria; o__Micrococcales; f__Micrococcaceae; g__Glutamicibacter
ASV01295	56bde454092279f47b556883d5909620	d__Bacteria; p__Firmicutes; c__Bacilli; o__Lactobacillales; f__Streptococcaceae; g__Streptococcus
ASV01296	617aaf28dec874bbc1030ef0a2d7f5f4	d__Bacteria; p__Verrucomicrobiota; c__Kiritimatiellae; o__WCHB1-41; f__WCHB1-41; g__WCHB1-41; s__uncultured_bacterium
ASV01297	ef19df791d9a57b8e92cd5b1ecda3bef	d__Bacteria; p__Firmicutes; c__Clostridia; o__Oscillospirales; f__Oscillospiraceae; g__NK4A214_group
ASV01298	b7f5af401f678ffbe9f7299cfa59e3bf	d__Bacteria; p__Proteobacteria; c__Alphaproteobacteria; o__Rhizobiales; f__Devosiaceae; g__Devosia
ASV01299	01a04136221f48100827644f9c660a29	d__Bacteria; p__Actinobacteriota; c__Actinobacteria; o__Micrococcales; f__Brevibacteriaceae; g__Brevibacterium
ASV01300	cf3381318906e1e08f58bca905636dc0	d__Bacteria; p__Proteobacteria; c__Alphaproteobacteria; o__Rhizobiales; f__Rhizobiaceae; g__Allorhizobium-Neorhizobium-Pararhizobium-Rhizobium
ASV01301	de9f1fd8170232ed82c73b9ec6b17c7d	d__Archaea; p__Halobacterota; c__Methanomicrobia; o__Methanomicrobiales; f__Methanocorpusculaceae; g__Methanocorpusculum; s__uncultured_archaeon
ASV01302	610fec3c1f64661f446a6e8270f23d0c	d__Bacteria; p__Bacteroidota; c__Bacteroidia; o__Bacteroidales; f__Muribaculaceae; g__Muribaculaceae; s__uncultured_Bacteroidales
ASV01303	2ae97aa780e74cb712a0ae2b285ff415	d__Bacteria; p__Bacteroidota; c__Bacteroidia; o__Bacteroidales; f__Muribaculaceae; g__Muribaculaceae; s__uncultured_organism
ASV01304	545897c06d99e94bc65d6bab8099d98a	d__Bacteria; p__Firmicutes; c__Negativicutes; o__Veillonellales-Selenomonadales; f__Veillonellaceae; g__Veillonella
ASV01305	1ddc8a4694ed56884c16d791174a6390	d__Bacteria; p__Proteobacteria; c__Alphaproteobacteria; o__Rhizobiales; f__Rhizobiaceae; g__Ensifer
ASV01306	7549b6158e5be68a4a16bdaec5400708	d__Bacteria; p__Bacteroidota; c__Bacteroidia; o__Cytophagales; f__Microscillaceae; g__Chryseolinea; s__uncultured_Bacteroidetes
ASV01307	7396a40753488c53d367a1682ccca0a3	d__Bacteria; p__Actinobacteriota; c__Actinobacteria; o__Micrococcales; f__Microbacteriaceae; g__Frigoribacterium
ASV01308	e38d6408d4c287650d0b6a65cd1902bc	d__Bacteria; p__Chloroflexi; c__Chloroflexia; o__Thermomicrobiales; f__JG30-KF-CM45; g__JG30-KF-CM45; s__uncultured_bacterium
ASV01309	60d899e7d8af7cb29b9e4367df967298	d__Bacteria; p__Firmicutes; c__Bacilli; o__Alicyclobacillales; f__Alicyclobacillaceae; g__Tumebacillus; s__uncultured_bacterium
ASV01310	e0652aed13d278f0e66e62e50360c4ab	d__Bacteria; p__Firmicutes; c__Clostridia; o__Lachnospirales; f__Lachnospiraceae; g__Pseudobutyrivibrio
ASV01311	2d79648b1dba02b16660323003b43e15	d__Bacteria; p__Proteobacteria; c__Gammaproteobacteria; o__Burkholderiales; f__Neisseriaceae; g__Alysiella; s__Alysiella_crassa
ASV01312	00d81c01d96f915ee1bd983b0a5f0c92	d__Bacteria; p__Firmicutes; c__Bacilli; o__Lactobacillales; f__Streptococcaceae; g__Streptococcus
ASV01313	46e9544e9c5e7ed6d90a7b50a8a9c990	d__Bacteria; p__Firmicutes; c__Clostridia; o__Peptostreptococcales-Tissierellales; f__Peptostreptococcales-Tissierellales; g__Anaerococcus; s__Anaerococcus_prevotii
ASV01314	e96a18c7e3d537fc5fcb8f8ed70414c9	d__Bacteria; p__Proteobacteria; c__Alphaproteobacteria; o__Rhizobiales; f__Xanthobacteraceae
ASV01315	af91ad4292f18b2961374d9e289da9d3	d__Bacteria; p__Proteobacteria; c__Gammaproteobacteria; o__Pseudomonadales; f__Pseudomonadaceae; g__Pseudomonas; s__uncultured_compost
ASV01316	a6797af6081420fae8c781cfde495897	d__Bacteria; p__Firmicutes; c__Negativicutes; o__Veillonellales-Selenomonadales; f__Veillonellaceae; g__Veillonella
ASV01317	538add871396bc31fee52b4c6e73542a	d__Bacteria; p__Firmicutes; c__Clostridia; o__Lachnospirales; f__Lachnospiraceae
ASV01318	ada5ee836ebeb03bc9cbf94680761c99	d__Bacteria; p__Proteobacteria; c__Gammaproteobacteria; o__Aeromonadales; f__Aeromonadaceae; g__Tolumonas; s__uncultured_bacterium
ASV01319	7ea4b157e51f38c83a0693ce6ea70f53	d__Bacteria; p__Proteobacteria; c__Alphaproteobacteria; o__Rhizobiales; f__Rhizobiaceae; g__Ochrobactrum
ASV01320	356b57ebda1b156f6b7a28a5720952e5	d__Bacteria; p__Firmicutes; c__Clostridia; o__Lachnospirales; f__Lachnospiraceae; g__Lachnospiraceae_NK4A136_group; s__uncultured_bacterium
ASV01321	de689038d335b0e895f90f08f59c3ab1	d__Bacteria; p__Bacteroidota; c__Bacteroidia; o__Bacteroidales; f__Muribaculaceae; g__Muribaculaceae; s__uncultured_Bacteroidales
ASV01322	59b32bf2898a5700ff7dc096a7b5acf0	d__Bacteria; p__Actinobacteriota; c__Actinobacteria; o__Micrococcales; f__Micrococcaceae
ASV01323	c134368e5f1f6dbce70e0ab71f00098d	d__Bacteria; p__Proteobacteria; c__Alphaproteobacteria; o__Rhizobiales; f__Rhizobiaceae; g__Aureimonas
ASV01324	59c4e25078e3a97f307c8c7e2ac4d71a	d__Bacteria; p__Firmicutes; c__Clostridia; o__Oscillospirales; f__Oscillospiraceae; g__UCG-002
ASV01325	e347e606b3c8834c9d0cda1afb0962d9	d__Bacteria; p__Bacteroidota; c__Bacteroidia; o__Cytophagales; f__Hymenobacteraceae; g__Hymenobacter
ASV01326	710b464a326e40c274fb33103a9641c4	d__Bacteria; p__Actinobacteriota; c__Actinobacteria; o__Micrococcales; f__Brevibacteriaceae; g__Brevibacterium
ASV01327	98b3f6c33d225881f75319b109f35956	d__Bacteria; p__Proteobacteria; c__Gammaproteobacteria; o__Xanthomonadales; f__Xanthomonadaceae; g__Luteimonas
ASV01328	4748830373f02868efe4df8241b176ed	d__Bacteria; p__Fusobacteriota; c__Fusobacteriia; o__Fusobacteriales; f__Leptotrichiaceae; g__Leptotrichia
ASV01329	0e3438d53fb9090b7b4ea33ed50e544d	d__Bacteria; p__Bacteroidota; c__Bacteroidia; o__Bacteroidales; f__Prevotellaceae; g__Alloprevotella
ASV01330	fd645b245053071c2b2b205f5afad375	d__Bacteria; p__Firmicutes; c__Bacilli; o__Lactobacillales; f__Streptococcaceae; g__Streptococcus; s__Streptococcus_plurextorum
ASV01331	7b8d24913a75b335b6ce4656e7cd7eff	d__Bacteria; p__Bacteroidota; c__Bacteroidia; o__Flavobacteriales; f__Weeksellaceae; g__Cloacibacterium
ASV01332	15c3b4d9faf962790d2cbeff7fb27025	d__Bacteria; p__Bacteroidota; c__Bacteroidia; o__Bacteroidales; f__Prevotellaceae
ASV01333	688e1492184d0514783bb02264a64f52	d__Bacteria; p__Firmicutes; c__Bacilli; o__Staphylococcales; f__Staphylococcaceae; g__Staphylococcus
ASV01334	7425094faa378a3cb14b264a4a4ec735	d__Bacteria; p__Chloroflexi; c__Chloroflexia; o__Thermomicrobiales; f__JG30-KF-CM45; g__JG30-KF-CM45
ASV01335	6be9159335eaf8fa99434fec1f32d847	d__Bacteria; p__Campilobacterota; c__Campylobacteria; o__Campylobacterales; f__Campylobacteraceae; g__Campylobacter; s__Campylobacter_concisus
ASV01336	c735ccdc5fa0aa5cb3042b34324deccc	d__Bacteria; p__Actinobacteriota; c__Actinobacteria; o__Micrococcales; f__Microbacteriaceae; g__Microbacterium; s__Microbacterium_faecale
ASV01337	49f1522fdcddeb908c9954d3c690b703	d__Bacteria; p__Firmicutes; c__Bacilli; o__Lactobacillales; f__Streptococcaceae; g__Streptococcus
ASV01338	1b9bf42967c78a2efb74128aef9fec53	d__Bacteria; p__Proteobacteria; c__Alphaproteobacteria; o__Sphingomonadales; f__Sphingomonadaceae; g__Novosphingobium
ASV01339	a62e9dea39b53c4d515934bf759fbe2d	d__Bacteria; p__Actinobacteriota; c__Actinobacteria; o__Micrococcales; f__Microbacteriaceae
ASV01340	2eef049632564c8c90f7f53361789066	d__Bacteria; p__Firmicutes; c__Bacilli; o__Bacillales; f__Planococcaceae; g__Sporosarcina; s__Sporosarcina_pasteurii
ASV01341	e1dbeb5be9ec0a53b220a9bd0cecf2a2	d__Bacteria; p__Fusobacteriota; c__Fusobacteriia; o__Fusobacteriales; f__Leptotrichiaceae; g__Leptotrichia; s__Leptotrichia_sp.
ASV01342	b155d97b79acc3086ce118451afa0124	d__Bacteria; p__Firmicutes; c__Clostridia; o__Lachnospirales; f__Lachnospiraceae
ASV01343	745c39aae97a50b799a5a46e126d8c9c	d__Bacteria; p__Actinobacteriota; c__Actinobacteria; o__Micrococcales; f__Microbacteriaceae
ASV01344	e04cb8c96d35fee0e181a15fc4511d0c	d__Bacteria; p__Firmicutes; c__Clostridia; o__Lachnospirales; f__Lachnospiraceae
ASV01345	19a779b06d85c489c23dcd3d3817226b	d__Bacteria; p__Firmicutes; c__Clostridia; o__Peptostreptococcales-Tissierellales; f__Peptostreptococcales-Tissierellales; g__Peptoniphilus; s__Peptoniphilus_duerdenii
ASV01346	41c57192bc9d939ef2eea2840e0c009a	d__Bacteria; p__Firmicutes; c__Bacilli; o__Lactobacillales
ASV01347	78788548918e4425762fe8522a4cd40a	d__Bacteria; p__Firmicutes; c__Clostridia; o__Peptostreptococcales-Tissierellales; f__Anaerovoracaceae
ASV01348	00f7793b9e96c3365f6a3a097c56805d	d__Bacteria; p__Firmicutes; c__Bacilli; o__Lactobacillales; f__Listeriaceae; g__Brochothrix
ASV01349	c2d5b1fe7e78d3d6f19b77c071c5c0f8	d__Bacteria; p__Proteobacteria; c__Gammaproteobacteria; o__Xanthomonadales; f__Xanthomonadaceae; g__Xanthomonas
ASV01350	9dd2ea32ab1f97df63fe0bf5fc44deac	d__Bacteria; p__Firmicutes; c__Clostridia; o__Clostridiales; f__Clostridiaceae; g__Sarcina; s__uncultured_bacterium
ASV01351	eb931e192b391c435f1942268fa2c34b	d__Bacteria; p__Verrucomicrobiota; c__Kiritimatiellae; o__WCHB1-41; f__WCHB1-41; g__WCHB1-41; s__uncultured_bacterium
ASV01352	f6d9f6edafe0cf0446a91b270a620a80	d__Bacteria; p__Firmicutes; c__Clostridia; o__Oscillospirales; f__Oscillospiraceae
ASV01353	fdbff060c0adc3184b21540df9bbbee1	d__Bacteria; p__Bacteroidota; c__Bacteroidia; o__Bacteroidales; f__Prevotellaceae; g__Prevotellaceae_UCG-001; s__uncultured_Bacteroidales
ASV01354	9e8feef140c8d2d89011aef10208fa63	d__Bacteria; p__Bacteroidota; c__Bacteroidia; o__Chitinophagales; f__uncultured; g__uncultured; s__uncultured_bacterium
ASV01355	986b9b792576c9e82fdba9a967d00ed2	d__Bacteria; p__Bacteroidota; c__Bacteroidia; o__Bacteroidales; f__F082; g__F082; s__uncultured_bacterium
ASV01356	0dd0322b7db436f4809ada9ef417ee09	d__Bacteria; p__Bacteroidota; c__Bacteroidia; o__Bacteroidales; f__Porphyromonadaceae; g__Porphyromonas; s__Porphyromonas_macacae
ASV01357	a8e8c9da4087f743aa542109ac9038f6	d__Bacteria; p__Bacteroidota; c__Bacteroidia; o__Bacteroidales; f__Rikenellaceae; g__Rikenellaceae_RC9_gut_group; s__uncultured_bacterium
ASV01358	ad83734c629b877874310f694bce72a9	d__Bacteria; p__Spirochaetota; c__Spirochaetia; o__Spirochaetales; f__Spirochaetaceae; g__Treponema; s__uncultured_bacterium
ASV01359	5858157a5f3c4bdbc235927eae7ff303	d__Bacteria; p__Bacteroidota; c__Bacteroidia; o__Bacteroidales; f__Muribaculaceae; g__Muribaculaceae; s__uncultured_bacterium
ASV01360	fb4f0a79b97d6f24e3040e8145b0a6e7	d__Bacteria; p__Bacteroidota; c__Bacteroidia; o__Bacteroidales; f__Muribaculaceae; g__Muribaculaceae; s__uncultured_bacterium
ASV01361	06a745b814e8212dcd6d015fa2c7d63f	d__Bacteria; p__Bacteroidota; c__Bacteroidia; o__Bacteroidales; f__Muribaculaceae; g__Muribaculaceae; s__uncultured_Porphyromonadaceae
ASV01362	df901005c5770f790ff309ac89b7bfa4	d__Bacteria; p__Actinobacteriota; c__Actinobacteria; o__Micrococcales; f__Dermabacteraceae; g__Brachybacterium
ASV01363	7e31c0fe005eeb942f56c08757ba3d2d	d__Bacteria; p__Firmicutes; c__Clostridia; o__Oscillospirales; f__Oscillospiraceae; g__UCG-002; s__uncultured_bacterium
ASV01364	1fffb2fd86080500fb641f8b616f5e29	d__Bacteria; p__Firmicutes; c__Clostridia; o__Clostridiales; f__Clostridiaceae; g__Clostridium_sensu_stricto_1; s__Clostridium_butyricum
ASV01365	2bbb28b70c3a3757e48663f4d0003ecc	d__Bacteria; p__Proteobacteria; c__Alphaproteobacteria; o__Sphingomonadales; f__Sphingomonadaceae; g__Sphingobium
ASV01366	46fb29011aba8b8cb150d38eec033bf5	d__Bacteria; p__Verrucomicrobiota; c__Kiritimatiellae; o__WCHB1-41; f__WCHB1-41; g__WCHB1-41; s__uncultured_bacterium
ASV01367	bb04544554458814896c390953339a8d	d__Bacteria; p__Firmicutes; c__Bacilli; o__Erysipelotrichales; f__Erysipelatoclostridiaceae; g__UCG-004
ASV01368	f29b2a11ba7789b772c557ab1386c7c8	d__Bacteria; p__Bacteroidota; c__Bacteroidia; o__Bacteroidales; f__Paludibacteraceae; g__uncultured; s__uncultured_bacterium
ASV01369	e0f50c5adf537a0a3a63e61720b38ed5	d__Bacteria; p__Proteobacteria; c__Alphaproteobacteria; o__Rhizobiales; f__Beijerinckiaceae; g__Methylobacterium-Methylorubrum; s__Methylobacterium_komagatae
ASV01370	b3d7f730eac4d511c71c1436352ff6b1	d__Bacteria; p__Bacteroidota; c__Bacteroidia; o__Bacteroidales; f__F082; g__F082; s__uncultured_bacterium
ASV01371	1a82670fba66ab6cea3e7ed7e0c126da	d__Bacteria; p__Firmicutes; c__Bacilli; o__Lactobacillales; f__Streptococcaceae; g__Streptococcus
ASV01372	d912b971a82ac85e750f39adef1f0d2b	d__Bacteria; p__Firmicutes; c__Clostridia; o__Christensenellales; f__Christensenellaceae; g__Christensenellaceae_R-7_group
ASV01373	6db820962a5bf3ba7e0fe7f3f9dcc994	d__Bacteria; p__Fusobacteriota; c__Fusobacteriia; o__Fusobacteriales; f__Fusobacteriaceae; g__Fusobacterium; s__Fusobacterium_necrophorum
ASV01374	10afda2baef44de4c584a6641de399b1	d__Bacteria; p__Proteobacteria; c__Alphaproteobacteria; o__Sphingomonadales; f__Sphingomonadaceae; g__Sphingomonas
ASV01375	fd49e69f94c6e1d27fa06bfa3ee94591	d__Bacteria; p__Proteobacteria; c__Gammaproteobacteria; o__Xanthomonadales; f__Xanthomonadaceae; g__Stenotrophomonas
ASV01376	d6eda88bd8370a52076b0dafde12249a	d__Bacteria; p__Firmicutes; c__Clostridia; o__Lachnospirales; f__Lachnospiraceae; g__Lachnospiraceae_FCS020_group; s__mouse_gut
ASV01377	2e2a44d8ce08945fd570017a1a38d66a	d__Bacteria; p__Actinobacteriota; c__Actinobacteria; o__Micrococcales; f__Microbacteriaceae; g__Agrococcus
ASV01378	ecb3759e804e8c86d9fb0de817207fe9	d__Bacteria; p__Firmicutes; c__Clostridia; o__Oscillospirales; f__Oscillospiraceae; g__uncultured; s__Clostridium_sp.
ASV01379	37a4c3d04715cbe8d67f6238c831328b	d__Bacteria; p__Actinobacteriota; c__Rubrobacteria; o__Rubrobacterales; f__Rubrobacteriaceae; g__Rubrobacter
ASV01380	54565238b5f8b07cebcfa7e97a49ffaf	d__Bacteria; p__Firmicutes; c__Clostridia; o__Oscillospirales; f__Oscillospiraceae; g__NK4A214_group
ASV01381	be2b38eb1e1eef38bc5b66b55987870c	d__Bacteria; p__Firmicutes; c__Clostridia; o__Christensenellales; f__Christensenellaceae; g__Christensenellaceae_R-7_group; s__uncultured_bacterium
ASV01382	d23346fdcf9ebe8e57dbd511acaee05d	d__Bacteria; p__Firmicutes; c__Bacilli; o__Staphylococcales; f__Gemellaceae; g__Gemella; s__uncultured_bacterium
ASV01383	49e7049cd2247c956c11a5fe87c1ae2a	d__Bacteria; p__Firmicutes; c__Bacilli; o__Bacillales; f__Bacillaceae; g__Oceanobacillus
ASV01384	c83d3715398517b82246ea219c3b0781	d__Bacteria; p__Proteobacteria; c__Alphaproteobacteria; o__Rhizobiales; f__Devosiaceae; g__Pelagibacterium; s__uncultured_bacterium
ASV01385	2a39f0b75d31d00b3136b2edbe82962e	d__Bacteria; p__Actinobacteriota; c__Actinobacteria; o__Pseudonocardiales; f__Pseudonocardiaceae; g__Actinomycetospora
ASV01386	d60487cd8bc738321e41765042ef92e5	d__Bacteria; p__Firmicutes; c__Bacilli; o__Lactobacillales; f__Lactobacillaceae; g__Lactobacillus
ASV01387	a9fdd07326c4aa9136066a81e0dccefc	d__Bacteria; p__Proteobacteria; c__Gammaproteobacteria; o__Pasteurellales; f__Pasteurellaceae; g__Haemophilus
ASV01388	921ded9c79800557062105457c533789	d__Bacteria; p__Proteobacteria; c__Gammaproteobacteria; o__Burkholderiales; f__Neisseriaceae; g__Alysiella; s__Alysiella_crassa
ASV01389	36487c991f756f1a7031234c4b28d43e	d__Bacteria; p__Firmicutes; c__Bacilli; o__Staphylococcales; f__Staphylococcaceae; g__Salinicoccus; s__uncultured_bacterium
ASV01390	367ce7c3edd59b266af6cfc0f80748a6	d__Bacteria; p__Proteobacteria; c__Gammaproteobacteria; o__Pasteurellales; f__Pasteurellaceae
ASV01391	f61d8e584709e6038d643fd28b787af1	d__Bacteria; p__Proteobacteria; c__Gammaproteobacteria; o__Pseudomonadales; f__Moraxellaceae; g__Moraxella
ASV01392	682dde043b6d08cf20021dc1e423446d	d__Bacteria; p__Firmicutes; c__Clostridia; o__Lachnospirales; f__Lachnospiraceae; g__Lachnospiraceae_UCG-006; s__uncultured_bacterium
ASV01393	c130ff4bc4f4b06b3e42f5c64b6ee6a0	d__Bacteria; p__Bacteroidota; c__Bacteroidia; o__Bacteroidales; f__Muribaculaceae; g__Muribaculaceae; s__uncultured_Bacteroidales
ASV01394	970dd45e40cf8b847e2575fc1cb5a3eb	d__Bacteria; p__Firmicutes; c__Bacilli; o__Lactobacillales; f__Leuconostocaceae; g__Weissella
ASV01395	07708bd65a375d12ed62bcf685f564ae	d__Bacteria; p__Firmicutes; c__Clostridia; o__Lachnospirales; f__Lachnospiraceae; g__Lachnospiraceae_UCG-009; s__uncultured_bacterium
ASV01396	101c433af432a7f17d683277af0abb0a	d__Bacteria; p__Firmicutes; c__Clostridia; o__Peptostreptococcales-Tissierellales; f__Peptostreptococcales-Tissierellales; g__Murdochiella; s__uncultured_bacterium
ASV01397	80cae303cf06898fc32951d9556cb237	d__Bacteria; p__Bacteroidota; c__Bacteroidia; o__Bacteroidales; f__Prevotellaceae; g__Prevotellaceae_UCG-001; s__uncultured_bacterium
ASV01398	01ff5723be72114826c6b361124a1f97	d__Bacteria; p__Proteobacteria; c__Gammaproteobacteria; o__Burkholderiales; f__Neisseriaceae; g__Conchiformibius
ASV01399	3fc9b5b3464fa5af8becd74925329a9d	d__Bacteria; p__Myxococcota; c__Polyangia; o__Polyangiales; f__BIrii41; g__BIrii41; s__uncultured_delta
ASV01400	62b66f308460ee75d39fbf25554fbd4a	d__Bacteria; p__Actinobacteriota; c__Actinobacteria; o__Micrococcales; f__Micrococcaceae; g__Nesterenkonia
ASV01401	b3121bc487b81b9382c4364981ff51da	d__Bacteria; p__Bacteroidota; c__Bacteroidia; o__Bacteroidales; f__Prevotellaceae; g__Prevotella
ASV01402	206d00445a497d2441220533e0f6435a	d__Bacteria; p__Actinobacteriota; c__Actinobacteria; o__Micrococcales; f__Sanguibacteraceae; g__Sanguibacter
ASV01403	66e17537f722c43ae396c905db0c4a31	d__Bacteria; p__Proteobacteria; c__Gammaproteobacteria; o__Oceanospirillales; f__Halomonadaceae; g__Halomonas
ASV01404	1c2b8892a0d7f828d72808cd01cfd199	d__Bacteria; p__Proteobacteria; c__Alphaproteobacteria; o__Rhizobiales; f__Devosiaceae; g__Devosia
ASV01405	afd3914d23e71e155a065784fe0c4f99	d__Bacteria; p__Proteobacteria; c__Gammaproteobacteria; o__Xanthomonadales; f__Xanthomonadaceae; g__Lysobacter
ASV01406	97e58f0c921abc668728f78ee94f3d93	d__Bacteria; p__Firmicutes; c__Clostridia; o__Christensenellales; f__Christensenellaceae; g__Christensenellaceae_R-7_group
ASV01407	ebadb689bea9fad97c682729003db373	d__Bacteria; p__Actinobacteriota; c__Actinobacteria; o__Micrococcales; f__Microbacteriaceae; g__Microbacterium
ASV01408	e0523db06cd9d05f7219a88ad966a056	d__Bacteria; p__Firmicutes; c__Clostridia; o__Christensenellales; f__Christensenellaceae; g__Christensenellaceae_R-7_group; s__Clostridiales_bacterium
ASV01409	59364744507fc064189cc76039389725	d__Bacteria; p__Proteobacteria; c__Gammaproteobacteria; o__Burkholderiales; f__Comamonadaceae
ASV01410	4380abc163ecefa354d7002925971253	d__Bacteria; p__Firmicutes; c__Clostridia; o__Lachnospirales; f__Lachnospiraceae; g__Roseburia; s__uncultured_bacterium
ASV01411	54c10701f9fe04de67c8f4cb78f44cda	d__Bacteria; p__Bacteroidota; c__Bacteroidia; o__Sphingobacteriales; f__Sphingobacteriaceae; g__Arcticibacter
ASV01412	7d518e827d9d6a525a3c1d4b64bdc73c	d__Bacteria; p__Firmicutes; c__Clostridia; o__Oscillospirales; f__Oscillospiraceae; g__uncultured; s__unidentified
ASV01413	ab099b29adf10d4e7a380cd9e5293db4	d__Bacteria; p__Proteobacteria; c__Gammaproteobacteria; o__Pseudomonadales; f__Pseudomonadaceae; g__Pseudomonas
ASV01414	3ef3bf00702397006fafc0fab1ba9d93	d__Bacteria; p__Proteobacteria; c__Gammaproteobacteria; o__Pseudomonadales; f__Pseudomonadaceae; g__Pseudomonas
ASV01415	86065e67952aeb31e13e4785a5477500	d__Bacteria; p__Proteobacteria; c__Gammaproteobacteria; o__Pasteurellales; f__Pasteurellaceae; g__Actinobacillus
ASV01416	fba71c548a6ced3b3e26c105f64fcb2c	d__Bacteria; p__Proteobacteria; c__Gammaproteobacteria; o__Pasteurellales; f__Pasteurellaceae; g__Actinobacillus
ASV01417	91d82228f8a4c5595e2cc7a57d076567	d__Bacteria; p__Bacteroidota; c__Bacteroidia; o__Bacteroidales; f__Rikenellaceae; g__Rikenellaceae_RC9_gut_group; s__uncultured_bacterium
ASV01418	22f1fa0bdcc19746dee080bcc12a1840	d__Bacteria; p__Proteobacteria; c__Alphaproteobacteria; o__Rickettsiales; f__Mitochondria; g__Mitochondria; s__Arachis_hypogaea
ASV01419	975d5aabbcbb53d18b84ee9a8024fcd8	d__Bacteria; p__Actinobacteriota; c__Coriobacteriia; o__Coriobacteriales; f__Atopobiaceae; g__Coriobacteriaceae_UCG-002; s__uncultured_bacterium
ASV01420	08ea1d1191e634047bd4f5d67c3e8b03	d__Bacteria; p__Firmicutes; c__Clostridia; o__Peptostreptococcales-Tissierellales; f__Peptostreptococcales-Tissierellales; g__Parvimonas
ASV01421	dcdcc6a766087fd28fb1c7866bec4821	d__Bacteria; p__Bacteroidota; c__Bacteroidia; o__Bacteroidales; f__Rikenellaceae; g__Rikenellaceae_RC9_gut_group; s__uncultured_bacterium
ASV01422	d35b0bc573369f0cb9f625c67568457a	d__Bacteria; p__Firmicutes; c__Clostridia; o__Oscillospirales; f__Oscillospiraceae; g__UCG-005
ASV01423	3e6d38ffbb5ac4b6104da3f9cbb82cf4	d__Bacteria; p__Proteobacteria; c__Alphaproteobacteria; o__Rhodobacterales; f__Rhodobacteraceae; g__Roseovarius; s__Roseovarius_antarcticus
ASV01424	d0c64a98cdba0a68d58d45cdd9eaec77	d__Bacteria; p__Verrucomicrobiota; c__Kiritimatiellae; o__WCHB1-41; f__WCHB1-41; g__WCHB1-41; s__uncultured_rumen
ASV01425	b867276ef61fdee848c1d4b268640323	d__Bacteria; p__Proteobacteria; c__Alphaproteobacteria; o__Sphingomonadales; f__Sphingomonadaceae; g__Novosphingobium
ASV01426	fb67b286b0f781b0de13d50179318995	d__Bacteria; p__Proteobacteria; c__Gammaproteobacteria; o__Xanthomonadales; f__Xanthomonadaceae; g__Stenotrophomonas
ASV01427	6e73ea5d1d3a7031b5ea10f57e21b192	d__Bacteria; p__Actinobacteriota; c__Actinobacteria; o__Pseudonocardiales; f__Pseudonocardiaceae; g__Saccharopolyspora
ASV01428	74031ed3438eff72298d87f419716e4a	d__Bacteria; p__Actinobacteriota; c__Coriobacteriia; o__Coriobacteriales; f__Eggerthellaceae; g__Enterorhabdus; s__uncultured_bacterium
ASV01429	122b201f08f783512005ae9d1ee337fd	d__Bacteria; p__Proteobacteria; c__Gammaproteobacteria; o__Pseudomonadales; f__Pseudomonadaceae; g__Pseudomonas
ASV01430	366e157d7512379de9cee7d0879e3a71	d__Bacteria; p__Bacteroidota; c__Bacteroidia; o__Bacteroidales; f__p-251-o5; g__p-251-o5; s__uncultured_bacterium
ASV01431	c923762224ac6b4ba280aa8f64d5356c	d__Bacteria; p__Bacteroidota; c__Bacteroidia; o__Bacteroidales; f__Prevotellaceae; g__Alloprevotella; s__uncultured_bacterium
ASV01432	de4f260daca601d0fc621e453bf45865	d__Bacteria; p__Proteobacteria; c__Gammaproteobacteria; o__Burkholderiales; f__Comamonadaceae; g__Comamonas; s__bacterium_endosymbiont
ASV01433	19d50f8b610f30163c4a1b65a9b8f12a	d__Bacteria; p__Bacteroidota; c__Bacteroidia; o__Bacteroidales; f__p-251-o5; g__p-251-o5; s__uncultured_bacterium
ASV01434	36aef71fcecc301a22c79acef5e0e16a	d__Bacteria; p__Firmicutes; c__Bacilli; o__Lactobacillales; f__Aerococcaceae; g__Aerococcus
ASV01435	2d00e465ad18c4731ecf9573550ac73f	d__Bacteria; p__Proteobacteria; c__Alphaproteobacteria; o__Sphingomonadales; f__Sphingomonadaceae; g__Novosphingobium
ASV01436	6de1c1cbc8927f73591cc9fc8b1ddd8b	d__Bacteria; p__Proteobacteria; c__Gammaproteobacteria; o__Pasteurellales; f__Pasteurellaceae; g__Actinobacillus
ASV01437	5bca4cdc726c64af64fecde3b33f7ce1	d__Bacteria; p__Firmicutes; c__Bacilli; o__Lactobacillales; f__Streptococcaceae; g__Streptococcus
ASV01438	fe22960889931878eec926a6ccfb5d29	d__Bacteria; p__Bacteroidota; c__Bacteroidia; o__Bacteroidales; f__Muribaculaceae; g__Muribaculaceae; s__uncultured_bacterium
ASV01439	c8e4152eb899297ec86ad512224b1b08	d__Bacteria; p__Actinobacteriota; c__Actinobacteria; o__Micrococcales; f__Intrasporangiaceae
ASV01440	0356b8bf9fd15d2b45124228f1e8a464	d__Bacteria; p__Proteobacteria; c__Alphaproteobacteria; o__Rhizobiales; f__Devosiaceae; g__Devosia
ASV01441	68209d8b19d943277c912c29c6c414a1	d__Bacteria; p__Proteobacteria; c__Alphaproteobacteria; o__Rhodobacterales; f__Rhodobacteraceae
ASV01442	96d0721be947f0dd8b619e7f8a2e3a8a	d__Bacteria; p__Proteobacteria; c__Alphaproteobacteria; o__Sphingomonadales; f__Sphingomonadaceae; g__Sphingomonas
ASV01443	ca2dd7d6f85d43f16bde2f9115535597	d__Bacteria; p__Proteobacteria; c__Gammaproteobacteria; o__Burkholderiales; f__Chromobacteriaceae; g__Aquitalea; s__Aquitalea_sp.
ASV01444	c87e7a67609ec89d5ca2d1e35cc93aee	d__Bacteria; p__Firmicutes; c__Clostridia; o__Peptostreptococcales-Tissierellales; f__Anaerovoracaceae; g__Family_XIII_UCG-001; s__uncultured_bacterium
ASV01445	d5e94b36ce9cd48d3998cac0bd4784e5	d__Bacteria; p__Bacteroidota; c__Bacteroidia; o__Flavobacteriales; f__Weeksellaceae; g__Moheibacter; s__uncultured_bacterium
ASV01446	1a04b79df9b934e37cda8c747d2c4490	d__Bacteria; p__Firmicutes; c__Clostridia; o__Peptostreptococcales-Tissierellales; f__Anaerovoracaceae; g__Mogibacterium; s__uncultured_rumen
ASV01447	ab45b15586ed915aaff3b2af4896478e	d__Bacteria; p__Bacteroidota; c__Bacteroidia; o__Flavobacteriales; f__Weeksellaceae; g__Chryseobacterium
ASV01448	6b804031b68ade847be00773112fc015	d__Bacteria; p__Firmicutes; c__Bacilli; o__Lactobacillales; f__Streptococcaceae; g__Streptococcus
ASV01449	44ca4e9834138d98ea48ec89fd5d3120	d__Bacteria; p__Firmicutes; c__Bacilli; o__Staphylococcales; f__Gemellaceae; g__Gemella
ASV01450	c24e0e391aa836b5eae25567c7eb89ee	d__Bacteria; p__Firmicutes; c__Clostridia; o__Lachnospirales; f__Lachnospiraceae; g__[Ruminococcus]_gnavus_group
ASV01451	bf34422106e5974ddf75216e2c05273c	d__Bacteria; p__Firmicutes; c__Clostridia; o__Oscillospirales; f__Oscillospiraceae; g__uncultured; s__uncultured_bacterium
ASV01452	6b3b524a408b3903be356d960e93652c	d__Bacteria; p__Actinobacteriota; c__Actinobacteria; o__Micrococcales; f__Micrococcaceae; g__Micrococcus
ASV01453	ea06f14c3b04e6e42acfa85af328c2a0	d__Bacteria; p__Verrucomicrobiota; c__Kiritimatiellae; o__WCHB1-41; f__WCHB1-41; g__WCHB1-41; s__uncultured_bacterium
ASV01454	89406151f2e4a4592c8aaa2c7bcd99e3	d__Bacteria; p__Bacteroidota; c__Bacteroidia; o__Bacteroidales; f__Prevotellaceae; g__Prevotella
ASV01455	63691fd08ca2e95f701e2bb9f64802c1	d__Bacteria; p__Bacteroidota; c__Bacteroidia; o__Bacteroidales; f__Porphyromonadaceae; g__Porphyromonas
ASV01456	b88f5fbd1e8217a0d39ec39d32fd93de	d__Bacteria; p__Proteobacteria; c__Gammaproteobacteria; o__Pasteurellales; f__Pasteurellaceae; g__Actinobacillus
ASV01457	edc9e5c16e40aff1eadce6597940f08f	d__Bacteria; p__Firmicutes; c__Bacilli; o__Lactobacillales; f__Streptococcaceae; g__Streptococcus
ASV01458	da3353e9c627dbfa8008e9f308f9b39f	d__Bacteria; p__Firmicutes; c__Bacilli; o__Bacillales; f__Bacillaceae; g__uncultured; s__uncultured_Firmicutes
ASV01459	0659b8fd82afb910a8c6e9fd9c2793ca	d__Bacteria; p__Verrucomicrobiota; c__Kiritimatiellae; o__WCHB1-41; f__WCHB1-41; g__WCHB1-41; s__uncultured_rumen
ASV01460	352a6c6067542e77283ba6bf5391417f	d__Bacteria; p__Proteobacteria; c__Gammaproteobacteria; o__Burkholderiales; f__Neisseriaceae; g__Neisseria; s__Neisseria_sp.
ASV01461	1010ac031fa1a71a79b2004905758a12	d__Bacteria; p__Proteobacteria; c__Gammaproteobacteria; o__Xanthomonadales; f__Xanthomonadaceae; g__Stenotrophomonas
ASV01462	9c717f2e3beaf9a3f3f4514b114a56cb	d__Bacteria; p__Firmicutes; c__Bacilli; o__Bacillales; f__Bacillaceae; g__Pseudogracilibacillus; s__uncultured_bacterium
ASV01463	d639e9434c8f50838a4a89f78f19998f	d__Bacteria; p__Bacteroidota; c__Bacteroidia; o__Bacteroidales; f__Porphyromonadaceae; g__Porphyromonas; s__uncultured_microorganism
ASV01464	d223a12df541d8da2f26790542f0ff4c	d__Bacteria; p__Planctomycetota; c__Planctomycetes; o__Isosphaerales; f__Isosphaeraceae; g__Singulisphaera
ASV01465	c57a1a7a161f242599b4483dfb35ee60	d__Bacteria; p__Actinobacteriota; c__Actinobacteria; o__Propionibacteriales; f__Propionibacteriaceae; g__Microlunatus
ASV01466	1c0202ba2c27ebe359c9b477062b7943	d__Bacteria; p__Campilobacterota; c__Campylobacteria; o__Campylobacterales; f__Helicobacteraceae; g__Wolinella; s__Wolinella_sp.
ASV01467	334fb72ba69b628a85a1d48c3d53a3a4	d__Bacteria; p__Proteobacteria; c__Gammaproteobacteria; o__Pasteurellales; f__Pasteurellaceae; g__Actinobacillus
ASV01468	00c246b120f5d923130e01c042aef3de	d__Bacteria; p__Proteobacteria; c__Gammaproteobacteria; o__Burkholderiales; f__Burkholderiaceae; g__Burkholderia-Caballeronia-Paraburkholderia
ASV01469	f8198e3bdcea5dd4fe0813a5c09c36e8	d__Bacteria; p__Proteobacteria; c__Gammaproteobacteria; o__Pseudomonadales; f__Moraxellaceae; g__Psychrobacter
ASV01470	be86e6df18ac27ec27c5be6080747d0f	d__Bacteria; p__Actinobacteriota; c__Actinobacteria; o__Frankiales; f__Geodermatophilaceae; g__Antricoccus; s__uncultured_bacterium
ASV01471	384f1d7dbdd0280deb8931e3a88de8f9	d__Bacteria; p__Actinobacteriota; c__Actinobacteria; o__Micrococcales; f__Microbacteriaceae; g__Leucobacter
ASV01472	89054d178033b2aa17a6b2693eda121d	d__Bacteria; p__Proteobacteria; c__Gammaproteobacteria; o__Pasteurellales; f__Pasteurellaceae; g__Actinobacillus
ASV01473	72157e01d951b144c7e9174c09766338	d__Bacteria; p__Bacteroidota; c__Bacteroidia; o__Flavobacteriales; f__Weeksellaceae
ASV01474	a33d28d2ad4781b68e453ad1ecadbcf4	d__Bacteria; p__Proteobacteria; c__Alphaproteobacteria; o__Sphingomonadales; f__Sphingomonadaceae; g__Altererythrobacter; s__uncultured_Alphaproteobacteria
ASV01475	62932c48ea60ad4e0c56432b14323249	d__Bacteria; p__Actinobacteriota; c__Actinobacteria; o__Micrococcales; f__Microbacteriaceae; g__Agrococcus; s__Agrococcus_sp.
ASV01476	d2ed5fe0443294c72f4a4dd352e80e8c	d__Bacteria; p__Bacteroidota; c__Bacteroidia; o__Bacteroidales; f__Bacteroidaceae; g__Bacteroides; s__Bacteroides_coprophilus
ASV01477	02764f377524770bf8860d512b418f53	d__Bacteria; p__Firmicutes; c__Clostridia; o__Lachnospirales; f__Lachnospiraceae; g__Lachnospiraceae_NK4A136_group
ASV01478	7729cc53862d6a231c22b4c1b9d56096	d__Bacteria; p__Cyanobacteria; c__Cyanobacteriia; o__Chloroplast; f__Chloroplast; g__Chloroplast; s__Trebouxia_sp.
ASV01479	f8eb2ada9bd37cdb856c8b03910b7560	d__Bacteria; p__Patescibacteria; c__Gracilibacteria; o__Gracilibacteria; f__Gracilibacteria; g__Gracilibacteria; s__Gracilibacteria_bacterium
ASV01480	d0fc97d34dbdeefefcfede7c9ade5f5a	d__Bacteria; p__Firmicutes; c__Bacilli; o__Lactobacillales; f__Carnobacteriaceae
ASV01481	5fbc483f79cd97d3a7253931f37c33e8	d__Bacteria; p__Firmicutes; c__Clostridia; o__Oscillospirales; f__Oscillospiraceae; g__Flavonifractor; s__uncultured_bacterium
ASV01482	dd070f5acfaf08a813b9552f7ad3136f	d__Bacteria; p__Firmicutes; c__Bacilli; o__Staphylococcales; f__Staphylococcaceae; g__Jeotgalicoccus
ASV01483	e49abe40723724761bbfafd126ce1331	d__Bacteria; p__Firmicutes; c__Clostridia; o__Peptostreptococcales-Tissierellales; f__Peptostreptococcales-Tissierellales; g__Anaerococcus
ASV01484	5bd15597cd51a6ba719c8b66dc57948b	d__Bacteria; p__Bacteroidota; c__Bacteroidia; o__Flavobacteriales; f__Weeksellaceae; g__Bergeyella; s__Bergeyella_sp.
ASV01485	be3ae23a9d1094c4bd51ae59cde0f4e9	d__Bacteria; p__Bacteroidota; c__Bacteroidia; o__Bacteroidales; f__Porphyromonadaceae; g__Porphyromonas
ASV01486	9c08af7ada5f8bc782bf86c51d98a95c	d__Bacteria; p__Proteobacteria; c__Gammaproteobacteria; o__Oceanospirillales; f__Alcanivoracaceae; g__Ketobacter; s__uncultured_soil
ASV01487	4dbf34b9a86f095cc764866d12ce4a85	d__Bacteria; p__Proteobacteria; c__Gammaproteobacteria; o__Alteromonadales; f__Marinobacteraceae; g__Marinobacter; s__Marinobacter_maritimus
ASV01488	ac62c3cabdedea0be897b3fa58038ed5	d__Bacteria; p__Firmicutes; c__Clostridia; o__Lachnospirales; f__Lachnospiraceae; g__Frisingicoccus; s__uncultured_bacterium
ASV01489	88a0dadfd987edad4f9c78409818bc03	d__Bacteria; p__Actinobacteriota; c__Coriobacteriia; o__Coriobacteriales; f__Eggerthellaceae; g__uncultured; s__uncultured_bacterium
ASV01490	35f3ce6a0ee2829e6ccb193be3c4338b	d__Bacteria; p__Firmicutes; c__Bacilli; o__Acholeplasmatales; f__Acholeplasmataceae; g__Anaeroplasma; s__uncultured_bacterium
ASV01491	3ace5b20970c8dd214bd490a84db2f82	d__Bacteria; p__Firmicutes; c__Bacilli; o__Erysipelotrichales; f__Erysipelatoclostridiaceae; g__Erysipelatoclostridium; s__uncultured_bacterium
ASV01492	c803726dac1aad6846d209e915cea275	d__Bacteria; p__Firmicutes; c__Clostridia; o__Oscillospirales; f__Oscillospiraceae; g__Oscillibacter; s__uncultured_bacterium
ASV01493	3dd2937ee4b49ee6c4372ddaf6717bf5	d__Bacteria; p__Proteobacteria; c__Alphaproteobacteria; o__Micropepsales; f__Micropepsaceae; g__uncultured
ASV01494	cec2685a7d31c3dc9d62e784ea54fa1c	d__Bacteria; p__Firmicutes; c__Clostridia; o__Christensenellales; f__Christensenellaceae; g__Christensenellaceae_R-7_group; s__uncultured_rumen
ASV01495	36ecd054f5309a9658926a0926d7ee82	d__Bacteria; p__Proteobacteria; c__Alphaproteobacteria; o__Rhizobiales; f__Rhizobiaceae; g__Shinella
ASV01496	702dd5d37deacad2255985de7ac8307c	d__Bacteria; p__Actinobacteriota; c__Actinobacteria; o__Micrococcales; f__Intrasporangiaceae; g__Ornithinimicrobium
ASV01497	f1d5e4b7950bdb9a8018045cf41c4280	d__Bacteria; p__Bacteroidota; c__Bacteroidia; o__Bacteroidales; f__Prevotellaceae; g__Prevotella; s__Prevotella_sp.
ASV01498	40748b88a5d5f519a66c5e644ffabefd	d__Bacteria; p__Firmicutes; c__Bacilli; o__Erysipelotrichales; f__Erysipelotrichaceae; g__Catenisphaera; s__uncultured_bacterium
ASV01499	63efa2046e19180823232ef5fdf18239	d__Bacteria; p__Firmicutes; c__Bacilli; o__Lactobacillales; f__Streptococcaceae; g__Streptococcus
ASV01500	c3b2cfe51f2c81d66ef5d7cfe1e418d6	d__Bacteria; p__Proteobacteria; c__Gammaproteobacteria; o__Burkholderiales; f__Neisseriaceae; g__Alysiella; s__Alysiella_crassa
ASV01501	abb47f7cb870389260b31db8c2f217a2	d__Bacteria; p__Proteobacteria; c__Alphaproteobacteria; o__Rhizobiales; f__Rhizobiaceae
ASV01502	e2319b6281e012202c31ea8de07a8205	d__Bacteria; p__Proteobacteria; c__Alphaproteobacteria; o__Sphingomonadales; f__Sphingomonadaceae
ASV01503	00a96fbd0ac34bfd245f9c24f8737f7d	d__Bacteria; p__Firmicutes; c__Clostridia; o__Lachnospirales; f__Lachnospiraceae; g__Blautia
ASV01504	92d43275bdbee71a13c1373e48b63fc4	d__Bacteria; p__Proteobacteria; c__Gammaproteobacteria; o__Burkholderiales; f__Comamonadaceae
ASV01505	08e72a4809c7deee7acae6d6e27a7f4e	d__Bacteria; p__Bacteroidota; c__Bacteroidia; o__Bacteroidales; f__Porphyromonadaceae; g__Porphyromonas; s__Porphyromonas_sp.
ASV01506	5979ec89a1a21db0c5d07c5d9c57eaaf	d__Bacteria; p__Firmicutes; c__Clostridia; o__Lachnospirales; f__Lachnospiraceae
ASV01507	a0ee180c6e3f3fc803edc502dfb71aa4	d__Bacteria; p__Proteobacteria; c__Gammaproteobacteria; o__Pasteurellales; f__Pasteurellaceae; g__Actinobacillus
ASV01508	2f369182d2a76a636158ee2a30ba8633	d__Bacteria; p__Verrucomicrobiota; c__Chlamydiae; o__Chlamydiales; f__Parachlamydiaceae
ASV01509	798363cfebd47161d9fddb30c4c3fa91	d__Bacteria; p__Firmicutes; c__Bacilli; o__Bacillales; f__Bacillaceae; g__Bacillus; s__Bacillus_psychrosaccharolyticus
ASV01510	ca811455963b01066140ff46b25283da	d__Bacteria; p__Firmicutes; c__Clostridia; o__Christensenellales; f__Christensenellaceae; g__Christensenellaceae_R-7_group; s__uncultured_Clostridia
ASV01511	6a8118b17d1d40cf877db24449ceb616	d__Bacteria; p__Firmicutes; c__Clostridia; o__Oscillospirales; f__Oscillospiraceae; g__Oscillibacter
ASV01512	892a0fc53b26d6a2c193d145b2464da7	d__Bacteria; p__Bacteroidota; c__Bacteroidia; o__Flavobacteriales; f__Weeksellaceae; g__Chryseobacterium
ASV01513	8630154f745ba598cdab0bbc4abb4e54	d__Bacteria; p__Firmicutes; c__Bacilli; o__Bacillales; f__Planococcaceae; g__Chryseomicrobium
ASV01514	2cb20424d9b8b5484afc752f854cca5a	d__Bacteria; p__Firmicutes; c__Clostridia; o__Oscillospirales; f__Oscillospiraceae; g__NK4A214_group
ASV01515	99237985aabe64f9be1b083550cd983f	d__Bacteria; p__Cyanobacteria; c__Cyanobacteriia; o__Chloroplast; f__Chloroplast; g__Chloroplast
ASV01516	932965d7ed2166402b521fea7a1029a4	d__Bacteria; p__Firmicutes; c__Clostridia; o__Lachnospirales; f__Lachnospiraceae; g__Blautia
ASV01517	1a13e9df560095397b4783566193c4ed	d__Bacteria; p__Bacteroidota; c__Bacteroidia; o__Bacteroidales; f__Rikenellaceae; g__SP3-e08; s__uncultured_bacterium
ASV01518	dcc453180f4f8181835dc7c9227847d6	d__Bacteria; p__Proteobacteria; c__Alphaproteobacteria; o__Rhizobiales; f__Devosiaceae; g__Pelagibacterium
ASV01519	1e1178f3163cc9169597e95ff04f6ec6	d__Bacteria; p__Proteobacteria; c__Gammaproteobacteria; o__Burkholderiales; f__Comamonadaceae
ASV01520	088f6362726bfb65125799b5b261f607	d__Bacteria; p__Firmicutes; c__Clostridia; o__Clostridiales; f__Clostridiaceae; g__Sarcina; s__uncultured_bacterium
ASV01521	7f85ac088481e3811666998c6ba22231	d__Bacteria; p__Fusobacteriota; c__Fusobacteriia; o__Fusobacteriales; f__Fusobacteriaceae; g__Fusobacterium; s__Fusobacterium_nucleatum
ASV01522	67a5c29ddb5d1eeda2b8780bb4694235	d__Bacteria; p__Firmicutes; c__Clostridia; o__Lachnospirales; f__Lachnospiraceae; g__Lachnoanaerobaculum
ASV01523	9a67e1965fe9ce8fed8d8fbe40c3ec36	d__Bacteria; p__Actinobacteriota; c__Coriobacteriia; o__Coriobacteriales; f__Coriobacteriaceae; g__Collinsella
ASV01524	74217547fbd36b9ea27718d36c47a590	d__Bacteria; p__Bacteroidota; c__Bacteroidia; o__Cytophagales; f__Hymenobacteraceae; g__Hymenobacter
ASV01525	fc8461aa5ceede58cee7fd2e5d2669a8	d__Bacteria; p__Actinobacteriota; c__Actinobacteria; o__Micrococcales; f__Intrasporangiaceae
ASV01526	1dacfff5549a7d2494f6a935ea1fb7e8	d__Bacteria; p__Desulfobacterota; c__Desulfovibrionia; o__Desulfovibrionales; f__Desulfovibrionaceae; g__Desulfovibrio; s__uncultured_bacterium
ASV01527	8e335c56fd9c2370e679def859d340ce	d__Bacteria; p__Proteobacteria; c__Gammaproteobacteria; o__Steroidobacterales; f__Woeseiaceae; g__Woeseia
ASV01528	ccd50fc151407bc6bea668b405680857	d__Bacteria; p__Proteobacteria; c__Gammaproteobacteria; o__Pasteurellales; f__Pasteurellaceae; g__Pasteurella; s__Pasteurella_multocida
ASV01529	fcaa5c5573df19b23415fdecb93fc986	d__Bacteria; p__Actinobacteriota; c__Actinobacteria; o__Propionibacteriales; f__Nocardioidaceae; g__Marmoricola
ASV01530	4d52eb670fe49efcfa04463ff1dc043f	d__Bacteria; p__Firmicutes; c__Clostridia; o__Lachnospirales; f__Lachnospiraceae
ASV01531	b65d541028f28d1b925eeb6eb52671a9	d__Bacteria; p__Firmicutes; c__Bacilli; o__Erysipelotrichales; f__Erysipelotrichaceae; g__Erysipelothrix; s__uncultured_bacterium
ASV01532	2a45fe18ceafc47cba9b70eec8e845d1	d__Bacteria; p__Actinobacteriota; c__Actinobacteria; o__Propionibacteriales; f__Propionibacteriaceae; g__Cutibacterium; s__Propionibacterium_sp.
ASV01533	1685331a16245bb5c8c29fbb7893f61c	d__Bacteria; p__Firmicutes; c__Clostridia; o__Clostridiales; f__Clostridiaceae; g__Sarcina; s__uncultured_bacterium
ASV01534	9c43af3b0e441ceb4f4377081cf1cccd	d__Bacteria; p__Firmicutes; c__Clostridia; o__Peptostreptococcales-Tissierellales; f__Peptostreptococcales-Tissierellales; g__W5053; s__Peptostreptococcaceae_bacterium
ASV01535	e5e2076556acf09b18e99c982a375e75	d__Bacteria; p__Firmicutes; c__Bacilli; o__Lactobacillales; f__Enterococcaceae; g__Enterococcus
ASV01536	af36da64f24e7ba1a37109709055b2a4	d__Bacteria; p__Firmicutes; c__Clostridia; o__Peptostreptococcales-Tissierellales; f__Anaerovoracaceae
ASV01537	0f2a5acc53e55f2c9f0c7409421dc5a0	d__Bacteria; p__Firmicutes; c__Clostridia; o__Oscillospirales; f__Ruminococcaceae; g__Anaerotruncus; s__uncultured_bacterium
ASV01538	337bde47bfc0b560bbd8bdd54cc2cbf1	d__Bacteria; p__Proteobacteria; c__Alphaproteobacteria; o__Rhizobiales; f__Hyphomicrobiaceae; g__Hyphomicrobium
ASV01539	889f1bc31887efea2354ba099342a203	d__Bacteria; p__Actinobacteriota; c__Actinobacteria; o__Streptomycetales; f__Streptomycetaceae; g__Streptomyces
ASV01540	517b36b986012394a442af4336b89612	d__Bacteria; p__Firmicutes; c__Bacilli; o__Erysipelotrichales; f__Erysipelotrichaceae; g__Faecalitalea; s__Absiella_argi
ASV01541	3f803c6a182a7484832b04d0550ce269	d__Bacteria; p__Actinobacteriota; c__Actinobacteria; o__Kineosporiales; f__Kineosporiaceae; g__Kineococcus
ASV01542	dca5bc29c8ae92cee48c6ec73347a13b	d__Bacteria; p__Firmicutes; c__Clostridia; o__Monoglobales; f__Monoglobaceae; g__Monoglobus
ASV01543	77f98d5928167ef93e9a9bf088a4a6d5	d__Bacteria; p__Firmicutes; c__Clostridia; o__Lachnospirales; f__Lachnospiraceae
ASV01544	bab54dc8a84d9f3892e470d83ffd2a0a	d__Bacteria; p__Chloroflexi; c__Chloroflexia; o__Thermomicrobiales; f__JG30-KF-CM45; g__JG30-KF-CM45; s__uncultured_bacterium
ASV01545	f0adcc820b9e2d52acdcbe54e6afa280	d__Bacteria; p__Proteobacteria; c__Alphaproteobacteria; o__Rhizobiales; f__Beijerinckiaceae; g__Methylovirgula; s__uncultured_bacterium
ASV01546	f531f238b4574ed14e92e760f0a06ac7	d__Bacteria; p__Proteobacteria; c__Alphaproteobacteria; o__Sphingomonadales; f__Sphingomonadaceae; g__Altererythrobacter
ASV01547	e540e8ad68a9b034177f3459208b9a03	d__Bacteria; p__Firmicutes; c__Clostridia; o__Oscillospirales; f__UCG-010; g__UCG-010; s__uncultured_bacterium
ASV01548	4a295fd967fdb65bfbe818ff9827691d	d__Bacteria; p__Actinobacteriota; c__Actinobacteria; o__Streptosporangiales; f__Nocardiopsaceae; g__Nocardiopsis
ASV01549	2a7169b7465789a82b4f47c3d934d259	d__Bacteria; p__Firmicutes; c__Clostridia; o__Lachnospirales; f__Lachnospiraceae; g__Blautia
ASV01550	d83f60183d81253a505beaeef3cd168f	d__Bacteria; p__Actinobacteriota; c__Actinobacteria; o__Micrococcales; f__Micrococcaceae; g__Rothia; s__uncultured_bacterium
ASV01551	c0fa588cabc9b9e6ce1d3e5c2755a8af	d__Bacteria; p__Firmicutes; c__Clostridia; o__Lachnospirales; f__Lachnospiraceae
ASV01552	304a8d1fb0f5543cf1c23064bfe3691c	d__Bacteria; p__Firmicutes; c__Clostridia; o__Peptostreptococcales-Tissierellales; f__Peptostreptococcales-Tissierellales; g__Anaerococcus
ASV01553	f6406303d0fb8e3388d83d8ab02cc961	d__Bacteria; p__Bacteroidota; c__Bacteroidia; o__Bacteroidales; f__Prevotellaceae; g__Prevotella
ASV01554	76bb9e133235a6e6b0f102698d91d974	d__Bacteria; p__Firmicutes; c__Negativicutes; o__Veillonellales-Selenomonadales; f__Veillonellaceae; g__Veillonella
ASV01555	e8499ae31a07e49eff22d6f32cc3c6aa	d__Bacteria; p__Bacteroidota; c__Bacteroidia; o__Cytophagales; f__Hymenobacteraceae; g__Hymenobacter
ASV01556	399c693a296a9dab6b97c760096a2d54	d__Bacteria; p__Bacteroidota; c__Bacteroidia; o__Cytophagales; f__MWH-CFBk5; g__MWH-CFBk5; s__uncultured_bacterium
ASV01557	1c0facee06be5c399129eb9ebbe62ab3	d__Bacteria; p__Proteobacteria; c__Alphaproteobacteria; o__Sphingomonadales; f__Sphingomonadaceae; g__SD04E11
ASV01558	db901b66295f806ec1fac5c88338f6fd	d__Bacteria; p__Firmicutes; c__Clostridia; o__Lachnospirales; f__Lachnospiraceae; g__Oribacterium; s__uncultured_Lachnospiraceae
ASV01559	6871bd88faf69a0059128d9f47fd3af8	d__Bacteria; p__Firmicutes; c__Bacilli; o__Lactobacillales; f__Streptococcaceae; g__Streptococcus
ASV01560	92faf5d91f084fa2d7bc15d11b54fb7b	d__Bacteria; p__Deinococcota; c__Deinococci; o__Deinococcales; f__Trueperaceae; g__Truepera; s__uncultured_bacterium
ASV01561	8d456bf344bd62471f8a7c9d78cafce9	d__Bacteria; p__Firmicutes; c__Clostridia; o__Oscillospirales; f__Ruminococcaceae; g__uncultured; s__uncultured_bacterium
ASV01562	4762a70480948854d479889f6b031183	d__Bacteria; p__Actinobacteriota; c__Actinobacteria; o__Corynebacteriales; f__Corynebacteriaceae; g__Corynebacterium; s__Corynebacterium_sp.
ASV01563	31cc324f4cd6e0d98b05ac5c76473066	d__Bacteria; p__Firmicutes; c__Clostridia; o__Lachnospirales; f__Lachnospiraceae; g__Lachnospiraceae_XPB1014_group; s__uncultured_bacterium
ASV01564	fd96a226ea2dcb2001df3b7d3efd555d	d__Bacteria; p__Bacteroidota; c__Bacteroidia; o__Bacteroidales; f__Prevotellaceae; g__Prevotella; s__Prevotella_bivia
ASV01565	2e4f2b53b856c4def6d021d01f5abb70	d__Bacteria; p__Firmicutes; c__Clostridia; o__Lachnospirales; f__Lachnospiraceae; g__Dorea; s__uncultured_bacterium
ASV01566	b0558d9c02b570b354396b5c1dc5dc2b	d__Bacteria; p__Verrucomicrobiota; c__Kiritimatiellae; o__WCHB1-41; f__WCHB1-41; g__WCHB1-41; s__uncultured_bacterium
ASV01567	ce72009c0c36b5ff547b9a0c89f669ce	d__Bacteria; p__Firmicutes; c__Bacilli; o__RF39; f__RF39; g__RF39
ASV01568	3e8b54d41dcb96d8a67fb4788c831337	d__Bacteria; p__Firmicutes; c__Bacilli; o__Staphylococcales; f__Staphylococcaceae; g__Staphylococcus
ASV01569	accdcf5fc2e56187b25349c87f81a7c6	d__Bacteria; p__Fusobacteriota; c__Fusobacteriia; o__Fusobacteriales; f__Fusobacteriaceae; g__Fusobacterium
ASV01570	8dc8b26c9249463eb757bbba29b0e764	d__Bacteria; p__Actinobacteriota; c__Actinobacteria; o__Corynebacteriales; f__Corynebacteriaceae; g__Corynebacterium
ASV01571	4a8016782f37c8b8d43da0d4a536514a	d__Bacteria; p__Firmicutes; c__Clostridia; o__Oscillospirales; f__[Eubacterium]_coprostanoligenes_group; g__[Eubacterium]_coprostanoligenes_group; s__uncultured_rumen
ASV01572	fcaa483d57afc07bc95e9eb97bfb0711	d__Bacteria; p__Proteobacteria; c__Gammaproteobacteria; o__Burkholderiales; f__Alcaligenaceae; g__Pusillimonas; s__Alcaligenaceae_bacterium
ASV01573	3d5baff45729bf2214074c2e9f77ad10	d__Bacteria; p__Proteobacteria; c__Gammaproteobacteria; o__Pseudomonadales; f__Moraxellaceae; g__Acinetobacter
ASV01574	f6b262f21bcfba3cbcaebc2788418ab5	d__Bacteria; p__Proteobacteria; c__Gammaproteobacteria; o__Pasteurellales; f__Pasteurellaceae; g__Aggregatibacter
ASV01575	a6e7428e3e0bf5e0662f3411c78b3326	d__Bacteria; p__Chloroflexi; c__Chloroflexia; o__Thermomicrobiales; f__JG30-KF-CM45; g__JG30-KF-CM45; s__uncultured_bacterium
ASV01576	f36c50279a8fa1c121cb9dda1ab1cb42	d__Bacteria; p__Proteobacteria; c__Gammaproteobacteria; o__Burkholderiales; f__Comamonadaceae
ASV01577	1b110c98967215830122a7ebc6473c9d	d__Bacteria; p__Actinobacteriota; c__Actinobacteria; o__Propionibacteriales; f__Nocardioidaceae; g__Nocardioides; s__uncultured_bacterium
ASV01578	960aceada5d86b21b6f3c6a38d14822d	d__Bacteria; p__Bacteroidota; c__Bacteroidia; o__Bacteroidales; f__Muribaculaceae; g__Muribaculaceae
ASV01579	154547997f163f583a864edd679878af	d__Bacteria; p__Bacteroidota; c__Bacteroidia; o__Flavobacteriales; f__Flavobacteriaceae
ASV01580	2cf0267a31dc6f1b8ee65c913b8f6e4d	d__Bacteria; p__Firmicutes; c__Clostridia; o__Lachnospirales; f__Lachnospiraceae; g__uncultured; s__uncultured_bacterium
ASV01581	d8767a26e3907fe4b11aec8c7578e9f6	d__Bacteria; p__Actinobacteriota; c__Actinobacteria; o__Micrococcales; f__Micrococcaceae; g__Rothia; s__Rothia_sp.
ASV01582	c959242321749237c9361696a94b439f	d__Bacteria; p__Actinobacteriota; c__Actinobacteria; o__Kineosporiales; f__Kineosporiaceae; g__Kineococcus
ASV01583	06d207bf58582316080defc9f5f12996	d__Bacteria; p__Proteobacteria; c__Gammaproteobacteria; o__Burkholderiales; f__Neisseriaceae; g__Alysiella
ASV01584	62fe9a28e7398bf49e158a7157938fcb	d__Bacteria; p__Firmicutes; c__Clostridia; o__Oscillospirales; f__Oscillospiraceae; g__NK4A214_group; s__uncultured_bacterium
ASV01585	5bcaacbe88a5b286f8cd6a2cd8248cc4	d__Bacteria; p__Firmicutes; c__Clostridia; o__Clostridia; f__Hungateiclostridiaceae; g__Saccharofermentans
ASV01586	e3b543f0324e77f2ccd25db31ee54662	d__Bacteria; p__Firmicutes; c__Bacilli; o__Bacillales; f__Bacillaceae; g__Oceanobacillus; s__uncultured_bacterium
ASV01587	ac17711efedeeff5f3a24c1abc8893f4	d__Bacteria; p__Firmicutes; c__Bacilli; o__Staphylococcales; f__Staphylococcaceae; g__Staphylococcus
ASV01588	24b6f6386ba1954e9b53f202f6fb2759	d__Bacteria; p__Bacteroidota; c__Bacteroidia; o__Bacteroidales; f__Bacteroidales_RF16_group; g__Bacteroidales_RF16_group
ASV01589	0929b72ea211ceb50ed7eed40b4aa206	d__Bacteria; p__Verrucomicrobiota; c__Kiritimatiellae; o__WCHB1-41; f__WCHB1-41; g__WCHB1-41; s__uncultured_rumen
ASV01590	3bf2661a6ead35184cbed8cafc353435	d__Bacteria; p__Bacteroidota; c__Bacteroidia; o__Flavobacteriales; f__Weeksellaceae; g__Moheibacter
ASV01591	8b5884acc8c736df09c4260b50dc9297	d__Bacteria; p__Proteobacteria; c__Gammaproteobacteria; o__Pseudomonadales; f__Pseudomonadaceae; g__Pseudomonas
ASV01592	219ff31fec2d566e69fdba20ae365754	d__Bacteria; p__Actinobacteriota; c__Actinobacteria; o__Micrococcales; f__Micrococcaceae; g__Arthrobacter
ASV01593	76b219eb7351347070ab7205275b9c02	d__Bacteria; p__Bacteroidota; c__Bacteroidia; o__Bacteroidales; f__Muribaculaceae; g__Muribaculaceae; s__uncultured_Bacteroidales
ASV01594	ea9d3132067ad8f8cc4aa6d02f48ec22	d__Bacteria; p__Actinobacteriota; c__Actinobacteria; o__Corynebacteriales; f__Nocardiaceae; g__Gordonia
ASV01595	4ef59246f494fd1cd5e98a34c7f4243f	d__Bacteria; p__Proteobacteria; c__Gammaproteobacteria; o__Legionellales; f__Legionellaceae; g__Legionella
ASV01596	1f1ce81caa3ef7500d4a91b484de8bfd	d__Bacteria; p__Firmicutes; c__Clostridia; o__Peptostreptococcales-Tissierellales; f__Peptostreptococcales-Tissierellales; g__Anaerococcus
ASV01597	93c6c2266bfc1dded2691429fad25cc1	d__Bacteria; p__Firmicutes; c__Clostridia; o__Lachnospirales; f__Lachnospiraceae; g__Lachnospiraceae_XPB1014_group
ASV01598	b4c97049daab8e566f49dd6d19ea68c5	d__Bacteria; p__Proteobacteria; c__Alphaproteobacteria; o__Rhizobiales; f__D05-2; g__D05-2; s__uncultured_Bradyrhizobiaceae
ASV01599	88589fbd956b1db47d317822743819c1	d__Bacteria; p__Bacteroidota; c__Bacteroidia; o__Bacteroidales; f__Prevotellaceae; g__Prevotella; s__Prevotella_sp.
ASV01600	821cbb60bf1cb805e5880d73de7a5e17	d__Bacteria; p__Proteobacteria; c__Gammaproteobacteria; o__Xanthomonadales; f__Xanthomonadaceae
ASV01601	c757ad670c5d796cb866c941c62c4e33	d__Bacteria; p__Bacteroidota; c__Bacteroidia; o__Flavobacteriales; f__Flavobacteriaceae; g__Flavobacterium
ASV01602	629f41c0de31ba20f5d2b3f4c69e09c1	d__Bacteria; p__Actinobacteriota; c__Coriobacteriia; o__Coriobacteriales; f__Eggerthellaceae; g__Eggerthella; s__uncultured_bacterium
ASV01603	cfba0873c0dbe10450831e6ae241702f	d__Bacteria; p__Firmicutes; c__Clostridia; o__Lachnospirales; f__Lachnospiraceae; g__Cellulosilyticum; s__uncultured_Clostridia
ASV01604	06538b77450f85903962437f449fa60a	d__Bacteria; p__Actinobacteriota; c__Coriobacteriia; o__Coriobacteriales; f__Eggerthellaceae; g__Enterorhabdus
ASV01605	f040cb2d57206692a7ac9254f6584556	d__Bacteria; p__Actinobacteriota; c__Actinobacteria; o__Micrococcales; f__Microbacteriaceae; g__Microbacterium
ASV01606	faec1037e7d470542d353fb61fcf619c	d__Bacteria; p__Firmicutes; c__Clostridia; o__Lachnospirales; f__Lachnospiraceae; g__Acetitomaculum; s__Lachnospiraceae_bacterium
ASV01607	f725622a09356daf61955c31d06570f6	d__Bacteria; p__Actinobacteriota; c__Actinobacteria; o__Propionibacteriales; f__Nocardioidaceae
ASV01608	63d6a64283c779485173fd61eeb82c3c	d__Bacteria; p__Proteobacteria; c__Gammaproteobacteria; o__Pseudomonadales; f__Moraxellaceae; g__Moraxella
ASV01609	4148eae5fe48d26c6330c43cc4545612	d__Bacteria; p__Proteobacteria; c__Gammaproteobacteria; o__Cellvibrionales; f__Cellvibrionaceae
ASV01610	9de5dd790289ea532409d36e56845059	d__Bacteria; p__Verrucomicrobiota; c__Kiritimatiellae; o__WCHB1-41; f__WCHB1-41; g__WCHB1-41
ASV01611	699ead38a34f4a1c2ab7cae619f9cfe9	d__Bacteria; p__Firmicutes; c__Clostridia; o__Lachnospirales; f__Lachnospiraceae; g__Lachnospiraceae; s__Butyrivibrio_sp.
ASV01612	b9821aec0c1e48d9480fdeeec46bec29	d__Bacteria; p__Proteobacteria; c__Gammaproteobacteria; o__Xanthomonadales; f__Rhodanobacteraceae
ASV01613	86748e6e46eddb955f6918863b3cf191	d__Bacteria; p__Firmicutes; c__Bacilli; o__Bacillales; f__Bacillaceae; g__Bacillus; s__Bacillus_coagulans
ASV01614	2a898a8f99b176da37a45cdc483781b5	d__Bacteria; p__Myxococcota; c__Polyangia; o__Polyangiales; f__Sandaracinaceae; g__uncultured; s__uncultured_bacterium
ASV01615	3770abc7f233bbde7c0a771b64b7c75f	d__Bacteria; p__Actinobacteriota; c__Actinobacteria; o__Micrococcales; f__Micrococcaceae; g__Micrococcus
ASV01616	1b1633ba564c59315e91676b09911edc	d__Bacteria; p__Gemmatimonadota; c__Gemmatimonadetes; o__Gemmatimonadales; f__Gemmatimonadaceae
ASV01617	36648e2ecb8dbe184ab48d19238ea1d2	d__Bacteria; p__Firmicutes; c__Clostridia; o__Lachnospirales; f__Lachnospiraceae
ASV01618	d5ef657649b70bba38c6a37e3e9e746b	d__Bacteria; p__Verrucomicrobiota; c__Kiritimatiellae; o__WCHB1-41; f__WCHB1-41; g__WCHB1-41; s__uncultured_bacterium
ASV01619	5dd1e2a5c91b45fa10fd8afb7f2e8c35	d__Bacteria; p__Actinobacteriota; c__Actinobacteria; o__Propionibacteriales; f__Nocardioidaceae; g__Nocardioides
ASV01620	e335f74033bc634af43ee6baa84fa247	d__Bacteria; p__Firmicutes; c__Clostridia; o__Peptostreptococcales-Tissierellales; f__Peptostreptococcaceae; g__Romboutsia
ASV01621	315ca0a729f126b941ba111a16d4d97a	d__Bacteria; p__Actinobacteriota; c__Actinobacteria; o__Bifidobacteriales; f__Bifidobacteriaceae; g__Bifidobacterium
ASV01622	6ba43acb03ae795b3e7e31f2be946006	d__Bacteria; p__Firmicutes; c__Bacilli; o__Lactobacillales; f__Leuconostocaceae; g__Leuconostoc; s__Leuconostoc_mesenteroides
ASV01623	73214c603298de3e33d4c88be164f2c9	d__Bacteria; p__Firmicutes; c__Bacilli; o__Lactobacillales; f__Streptococcaceae; g__Streptococcus
ASV01624	94dc7c926643f8d1b0924107a7307dcf	d__Bacteria; p__Actinobacteriota; c__Actinobacteria; o__Micrococcales
ASV01625	cf6caddae2125bce619b988844351245	d__Bacteria; p__Bacteroidota; c__Bacteroidia; o__Sphingobacteriales; f__Sphingobacteriaceae; g__Sphingobacterium
ASV01626	e4ef1c7b616eb842c0ff7a327e83bd76	d__Bacteria; p__Bacteroidota; c__Bacteroidia; o__Bacteroidales; f__Tannerellaceae
ASV01627	d7906322f3290d2a0af991273b2746cc	d__Bacteria; p__Verrucomicrobiota; c__Kiritimatiellae; o__WCHB1-41; f__WCHB1-41; g__WCHB1-41; s__uncultured_bacterium
ASV01628	99085a64324a1544663b391dfaf82648	d__Bacteria; p__Firmicutes; c__Clostridia; o__Lachnospirales; f__Lachnospiraceae; g__Acetitomaculum; s__uncultured_bacterium
ASV01629	d93a3ef54cd04d16c30a94e15287caf4	d__Bacteria; p__Firmicutes; c__Clostridia; o__Lachnospirales; f__Lachnospiraceae; g__Lachnospiraceae_UCG-001
ASV01630	01eb91529b9055b0a4a2776941b9d0a3	d__Bacteria; p__Actinobacteriota; c__Actinobacteria; o__Micrococcales; f__Micrococcaceae; g__Glutamicibacter
ASV01631	f47beff0fc3748fcf424bf33bc490cf2	d__Bacteria; p__Proteobacteria; c__Gammaproteobacteria; o__Xanthomonadales; f__Xanthomonadaceae; g__Pseudoxanthomonas; s__Pseudoxanthomonas_mexicana
ASV01632	524be5836f0d1ff04d1531958cb4703d	d__Bacteria; p__Actinobacteriota; c__Actinobacteria; o__Micrococcales; f__Micrococcaceae
ASV01633	7c124545f19efc131b3575b3c203915b	d__Bacteria; p__Firmicutes; c__Clostridia; o__Peptostreptococcales-Tissierellales; f__Peptostreptococcales-Tissierellales; g__Parvimonas
ASV01634	9e252647ffe5e4b7d61bf1972bde1465	d__Bacteria; p__Verrucomicrobiota; c__Kiritimatiellae; o__WCHB1-41; f__WCHB1-41; g__WCHB1-41
ASV01635	30c0ca88154c89aecd36fdd912bb4478	d__Bacteria; p__Actinobacteriota; c__Actinobacteria; o__Micrococcales; f__Intrasporangiaceae
ASV01636	a248d70e41d75f4773ef7c94e831a21a	d__Bacteria; p__Firmicutes; c__Clostridia; o__Lachnospirales; f__Lachnospiraceae
ASV01637	bb4b27bff71e8681569504db2c3fcf99	d__Bacteria; p__Nitrospirota; c__Nitrospiria; o__Nitrospirales; f__Nitrospiraceae; g__Nitrospira; s__uncultured_organism
ASV01638	956f42121a8fc7f42d976d81e39898b7	d__Bacteria; p__Actinobacteriota; c__Actinobacteria; o__Micrococcales; f__Microbacteriaceae; g__Agrococcus
ASV01639	d5e018c9b29a711af51bb5390347b00c	d__Bacteria; p__Bacteroidota; c__Bacteroidia; o__Bacteroidales; f__Prevotellaceae; g__Prevotella
ASV01640	8b625403b8882bb7c565785408a74d92	d__Bacteria; p__Proteobacteria; c__Gammaproteobacteria; o__Pseudomonadales; f__Pseudomonadaceae; g__Pseudomonas; s__uncultured_prokaryote
ASV01641	70531506e5481eb44aaa6b98d2a70367	d__Bacteria; p__Proteobacteria; c__Gammaproteobacteria; o__Pasteurellales; f__Pasteurellaceae; g__Haemophilus
ASV01642	d91c46df68ffef3e8d1bae5919163103	d__Bacteria; p__Firmicutes; c__Bacilli; o__Bacillales; f__Bacillaceae; g__Bacillus
ASV01643	827a6957a6fb406907e7e199588aa340	d__Bacteria; p__Firmicutes; c__Clostridia; o__Lachnospirales; f__Lachnospiraceae; g__Lachnospiraceae_AC2044_group; s__uncultured_bacterium
ASV01644	fd9d6b3b6e91b427f130a704a3919d2e	d__Bacteria; p__Proteobacteria; c__Alphaproteobacteria; o__Rhodobacterales; f__Rhodobacteraceae; g__Paracoccus
ASV01645	826b7c3c5ee5a4c48d89f3042b67d4a2	d__Bacteria; p__Actinobacteriota; c__Actinobacteria; o__Micrococcales; f__Microbacteriaceae; g__Microbacterium
ASV01646	7ef3f216a6b3aba5b5d16e14142222a2	d__Bacteria; p__Bacteroidota; c__Bacteroidia; o__Flavobacteriales; f__Weeksellaceae; g__Moheibacter; s__uncultured_bacterium
ASV01647	2ce88e05f1919882b01289628bd3d156	d__Bacteria; p__Firmicutes; c__Clostridia; o__Lachnospirales; f__Lachnospiraceae
ASV01648	02be31b34d614d6d5c5dffcfa28d8098	d__Bacteria; p__Actinobacteriota; c__Actinobacteria; o__Actinomycetales; f__Actinomycetaceae; g__Actinomyces
ASV01649	d6861e1034ef1dbecf39103eb7709846	d__Bacteria; p__Proteobacteria; c__Gammaproteobacteria; o__Pseudomonadales; f__Moraxellaceae; g__Alkanindiges
ASV01650	ba52737236cadaa9b9a685a5bac681da	d__Bacteria; p__Proteobacteria; c__Alphaproteobacteria; o__Rhodobacterales; f__Rhodobacteraceae; g__Paracoccus
ASV01651	37f4bff4db300a9b75eed2b0c1f17042	d__Bacteria; p__Bacteroidota; c__Bacteroidia; o__Bacteroidales; f__Paludibacteraceae; g__F0058; s__uncultured_bacterium
ASV01652	61a86a265b97cba79ec98cdc657d38f4	d__Bacteria; p__Firmicutes; c__Bacilli; o__Lactobacillales; f__Streptococcaceae; g__Streptococcus
ASV01653	4ce77c4a75dad94e5048a6e28a28a665	d__Bacteria; p__Proteobacteria; c__Gammaproteobacteria; o__Steroidobacterales; f__Steroidobacteraceae; g__Steroidobacter
ASV01654	3d4020dfddb4651119158f9b2a75079e	d__Bacteria; p__Bacteroidota; c__Bacteroidia; o__Bacteroidales; f__Prevotellaceae; g__Alloprevotella
ASV01655	052b900fc2d8e7089c307c6028b6a321	d__Bacteria; p__Bacteroidota; c__Bacteroidia; o__Flavobacteriales; f__Weeksellaceae; g__Moheibacter; s__uncultured_compost
ASV01656	294fc15d1801e8510ce63c08f6845503	d__Bacteria; p__Actinobacteriota; c__Actinobacteria; o__Propionibacteriales; f__Propionibacteriaceae; g__Propioniciclava; s__uncultured_bacterium
ASV01657	6548c337186db56f525ee347a52ad067	d__Bacteria; p__Bacteroidota; c__Bacteroidia; o__Sphingobacteriales; f__Sphingobacteriaceae; g__Sphingobacterium
ASV01658	7fc12b5acafcc372810ecfe847604fc4	d__Bacteria; p__Bacteroidota; c__Bacteroidia; o__Flavobacteriales; f__Weeksellaceae; g__Moheibacter; s__Moheibacter_stercoris
ASV01659	a6e7131d2bb037a1e7211ffc80da0579	d__Bacteria; p__Proteobacteria; c__Gammaproteobacteria; o__Pasteurellales; f__Pasteurellaceae; g__Haemophilus
ASV01660	33305e78852d1f520ff9ce4b039436ff	d__Bacteria; p__Firmicutes; c__Clostridia; o__Lachnospirales; f__Lachnospiraceae; g__Lachnospiraceae_XPB1014_group; s__uncultured_bacterium
ASV01661	b22fcf32732e5a622a4d2109d02106d2	d__Bacteria; p__Firmicutes; c__Negativicutes; o__Veillonellales-Selenomonadales; f__Veillonellaceae; g__Veillonella; s__Veillonella_sp.
ASV01662	ea403646ed22d679fa4586263d8fc32f	d__Bacteria; p__Proteobacteria; c__Gammaproteobacteria; o__Pseudomonadales; f__Moraxellaceae; g__Acinetobacter
ASV01663	dbbe7686056ff0a336e077681d760a25	d__Bacteria; p__Firmicutes; c__Bacilli; o__Bacillales
ASV01664	5c8689387a97faf59adea1da6d3346a6	d__Bacteria; p__Bacteroidota; c__Bacteroidia; o__Flavobacteriales; f__Weeksellaceae; g__Bergeyella; s__Bergeyella_sp.
ASV01665	19439cc990a61fd03f021057c03554ad	d__Bacteria; p__Firmicutes; c__Bacilli; o__Bacillales; f__Bacillaceae; g__Bacillus; s__Bacillus_thermolactis
ASV01666	2c8ada5e008d9b9667a319f646186cfc	d__Bacteria; p__Firmicutes; c__Bacilli; o__Erysipelotrichales; f__Erysipelotrichaceae; g__Dielma; s__uncultured_bacterium
ASV01667	f1b5d72cafaaea7b61c531cb90452d9c	d__Bacteria; p__Firmicutes; c__Clostridia; o__Peptococcales; f__Peptococcaceae; g__uncultured; s__uncultured_bacterium
ASV01668	6539f59062d16f8454aa0eeb82a123c1	d__Bacteria; p__Firmicutes; c__Bacilli; o__Exiguobacterales; f__Exiguobacteraceae; g__Exiguobacterium; s__Exiguobacterium_undae
ASV01669	88b45c5fe0cb93fb3eb613678fbcf49e	d__Bacteria; p__Proteobacteria; c__Gammaproteobacteria; o__Xanthomonadales; f__Rhodanobacteraceae; g__Chujaibacter; s__uncultured_bacterium
ASV01670	4be2bf33ca743f05cfb3acf487a3231d	d__Bacteria; p__Bacteroidota; c__Bacteroidia; o__Bacteroidales; f__Prevotellaceae; g__Prevotella
ASV01671	37f60e1f5a72f3aa23ee073f1d36cab2	d__Bacteria; p__Proteobacteria; c__Gammaproteobacteria; o__Enterobacterales; f__Enterobacteriaceae
ASV01672	b788f20b6a06f145a05fe80dbc9f5b8e	d__Archaea; p__Euryarchaeota; c__Methanobacteria; o__Methanobacteriales; f__Methanobacteriaceae; g__Methanobrevibacter
ASV01673	99deb3c5ecb022ec05609ebd1112a557	d__Bacteria; p__Bacteroidota; c__Bacteroidia; o__Bacteroidales; f__Bacteroidaceae; g__Bacteroides; s__Bacteroides_vulgatus
ASV01674	9afe11cef921fd5173abdda75408981e	d__Bacteria; p__Proteobacteria; c__Alphaproteobacteria; o__Rhizobiales; f__Rhizobiaceae; g__Allorhizobium-Neorhizobium-Pararhizobium-Rhizobium
ASV01675	c5d89d59ea2012e0bccf7a47f3b9a10b	d__Bacteria; p__Proteobacteria; c__Alphaproteobacteria; o__Rhizobiales; f__Rhizobiaceae; g__Aureimonas
ASV01676	c74f4050c734855d585a306c6bbabd57	d__Bacteria; p__Bacteroidota; c__Bacteroidia; o__Bacteroidales; f__Prevotellaceae; g__Prevotellaceae_UCG-001; s__uncultured_bacterium
ASV01677	fe0b139ead8552cf0813868bc8fc75c7	d__Bacteria; p__Actinobacteriota; c__Actinobacteria; o__Micrococcales; f__Intrasporangiaceae; g__Phycicoccus
ASV01678	48246b976d5804a3c4c713914edd76d7	d__Bacteria; p__Proteobacteria; c__Gammaproteobacteria; o__Vibrionales; f__Vibrionaceae; g__Vibrio
ASV01679	746315e03925154e586e4d0d4393ef50	d__Bacteria; p__Firmicutes; c__Clostridia; o__Lachnospirales; f__Lachnospiraceae; g__Roseburia
ASV01680	e514feab26658c4c8b755f2f1836ac97	d__Bacteria; p__Actinobacteriota; c__Actinobacteria; o__Micrococcales; f__Micrococcaceae
ASV01681	ee51d985d8e4ee2d0ef1015d2d0731e6	d__Bacteria; p__Firmicutes; c__Negativicutes; o__Veillonellales-Selenomonadales; f__Veillonellaceae; g__Veillonella
ASV01682	145e42f90511a48e84b834c7e38f678a	d__Bacteria; p__Proteobacteria; c__Gammaproteobacteria; o__Xanthomonadales; f__Xanthomonadaceae; g__Stenotrophomonas; s__Stenotrophomonas_nitritireducens
ASV01683	040e561d3cff4cf51155cf218b410b59	d__Bacteria; p__Firmicutes; c__Clostridia; o__Lachnospirales; f__Lachnospiraceae; g__[Eubacterium]_hallii_group; s__uncultured_bacterium
ASV01684	749ae07b2139d4b51d4b421f8aff8e38	d__Bacteria; p__Bacteroidota; c__Bacteroidia; o__Bacteroidales; f__Porphyromonadaceae; g__Porphyromonas; s__uncultured_bacterium
ASV01685	818434292143daca42a3168f3728da82	d__Bacteria; p__Firmicutes; c__Negativicutes; o__Veillonellales-Selenomonadales; f__Veillonellaceae; g__Dialister
ASV01686	b05cb477036e4b1bf194f561b41ec571	d__Bacteria; p__Proteobacteria; c__Alphaproteobacteria; o__Rhizobiales; f__Xanthobacteraceae
ASV01687	5d412e2d5edd9936c530e0845bf8a2a1	d__Bacteria; p__Bacteroidota; c__Bacteroidia; o__Bacteroidales; f__Rikenellaceae; g__Rikenellaceae_RC9_gut_group; s__uncultured_bacterium
ASV01688	15c934eed49c7ea625e3366004db618b	d__Bacteria; p__Bacteroidota; c__Bacteroidia; o__Sphingobacteriales; f__Sphingobacteriaceae; g__uncultured; s__Sphingobacterium_jejuense
ASV01689	0bba5bfb7d32455051b8dbab982661c3	d__Bacteria; p__Firmicutes; c__Clostridia; o__Clostridia_UCG-014; f__Clostridia_UCG-014; g__Clostridia_UCG-014
ASV01690	9effa566cc1cb4eeadec7cb0d861fcd8	d__Bacteria; p__Actinobacteriota; c__Actinobacteria; o__Micrococcales; f__Dermabacteraceae; g__Dermabacter
ASV01691	ba5211871ec593f9a733d08e8e6b6fb6	d__Bacteria; p__Actinobacteriota; c__Actinobacteria; o__Actinomycetales; f__Actinomycetaceae; g__Actinomyces
ASV01692	b3597819ad00bcf1c2d3d236a8e28082	d__Bacteria; p__Firmicutes; c__Negativicutes; o__Veillonellales-Selenomonadales; f__Selenomonadaceae; g__Megamonas
ASV01693	c941a70f0ab3de9d47da0483a4e7deaf	d__Bacteria; p__Proteobacteria; c__Gammaproteobacteria; o__Aeromonadales; f__Aeromonadaceae; g__Tolumonas; s__uncultured_bacterium
ASV01694	5284495840f983847ec0d0b741a9a471	d__Bacteria; p__Firmicutes; c__Clostridia; o__Lachnospirales; f__Lachnospiraceae; g__Lachnospiraceae_NK4A136_group; s__uncultured_bacterium
ASV01695	5219a0fa96d5eae1ef59f6e1b743db1e	d__Bacteria; p__Proteobacteria; c__Gammaproteobacteria; o__Pasteurellales; f__Pasteurellaceae; g__Actinobacillus
ASV01696	9c7f4a83b38652c682dee69b4b9653da	d__Bacteria; p__Proteobacteria; c__Gammaproteobacteria; o__Pasteurellales; f__Pasteurellaceae; g__Actinobacillus
ASV01697	2331ca1e90c178845af3b2f3d02a9fba	d__Bacteria; p__Firmicutes; c__Bacilli; o__Lactobacillales; f__Lactobacillaceae; g__Lactobacillus
ASV01698	cbb2f323483fc893be5760828f3bc258	d__Bacteria; p__Firmicutes; c__Clostridia; o__Oscillospirales; f__[Eubacterium]_coprostanoligenes_group; g__[Eubacterium]_coprostanoligenes_group; s__uncultured_bacterium
ASV01699	735cb9abbbc8ff2b5b354be608a3a869	d__Bacteria; p__Firmicutes; c__Bacilli; o__Lactobacillales; f__Streptococcaceae; g__Streptococcus
ASV01700	42a669b0fba011fbefcf8d0bcd5f3d35	d__Bacteria; p__Verrucomicrobiota; c__Kiritimatiellae; o__WCHB1-41; f__WCHB1-41; g__WCHB1-41; s__uncultured_rumen
ASV01701	0e4b96294f2a2985a5d7fd8c87f7ce6d	d__Bacteria; p__Bacteroidota; c__Bacteroidia; o__Sphingobacteriales; f__Sphingobacteriaceae; g__Pedobacter
ASV01702	984e27e83c8873e09846fd69fef4aad9	d__Bacteria; p__Firmicutes; c__Bacilli; o__Lactobacillales; f__Streptococcaceae; g__Streptococcus; s__Streptococcus_suis
ASV01703	1b21d2b71f96b4a59b392aee9aa1d655	d__Bacteria; p__Proteobacteria; c__Gammaproteobacteria; o__Alteromonadales; f__Pseudoalteromonadaceae; g__Pseudoalteromonas
ASV01704	3a9cd285b72b9f6057e5a37b3ea39638	d__Bacteria; p__Fusobacteriota; c__Fusobacteriia; o__Fusobacteriales; f__Fusobacteriaceae; g__Fusobacterium
ASV01705	9677a96179aca32d80c8294598496285	d__Bacteria; p__Actinobacteriota; c__Actinobacteria; o__Micrococcales; f__Micrococcaceae; g__Arthrobacter
ASV01706	4f7e60b5683bd304303d18e1f29d948a	d__Bacteria; p__Actinobacteriota; c__Actinobacteria; o__Micrococcales; f__Microbacteriaceae; g__Microbacterium
ASV01707	4b4603c0791b728f91a1c6211c11369e	d__Bacteria; p__Proteobacteria; c__Gammaproteobacteria; o__Pseudomonadales; f__Pseudomonadaceae; g__Thiopseudomonas; s__uncultured_bacterium
ASV01708	9c0de7908dd6ef3d536b42d9e11e0779	d__Bacteria; p__Proteobacteria; c__Gammaproteobacteria; o__Burkholderiales; f__Comamonadaceae
ASV01709	c5e48d33cc9cb2091f9867c5937315dd	d__Bacteria; p__Actinobacteriota; c__Actinobacteria; o__Actinomycetales; f__Actinomycetaceae; g__Mobiluncus; s__Mobiluncus_curtisii
ASV01710	3d6da4853055ccfc80db03cefee88f5a	d__Bacteria; p__Proteobacteria; c__Alphaproteobacteria; o__Sphingomonadales; f__Sphingomonadaceae; g__Sphingomonas
ASV01711	e8ea12c379ed78843af67db0e75528bd	d__Bacteria; p__Proteobacteria; c__Gammaproteobacteria; o__Pseudomonadales; f__Moraxellaceae; g__Alkanindiges
ASV01712	a0418d4aa21c1d2f3e56c4b0a033ce28	d__Bacteria; p__Proteobacteria; c__Alphaproteobacteria; o__NRL2; f__NRL2; g__NRL2; s__uncultured_Alphaproteobacteria
ASV01713	5ea6150b9ec836995e70d79d62239325	d__Bacteria; p__Proteobacteria; c__Gammaproteobacteria; o__Xanthomonadales; f__Xanthomonadaceae
ASV01714	093ae06e9c727e8c217fd1c389739317	d__Bacteria; p__Proteobacteria; c__Gammaproteobacteria; o__Cardiobacteriales; f__Cardiobacteriaceae; g__uncultured; s__Cardiobacterium_sp.
ASV01715	595316d09f664845c46c8865cdb1fb14	d__Bacteria; p__Firmicutes; c__Bacilli; o__Lactobacillales; f__Aerococcaceae; g__Aerococcus
ASV01716	9163507135dcf998d132ed83f04171b0	d__Bacteria; p__Fusobacteriota; c__Fusobacteriia; o__Fusobacteriales; f__Leptotrichiaceae; g__Leptotrichia; s__Leptotrichia_sp.
ASV01717	0c2a07b74aa763ef8b2ec3b961dd1183	d__Bacteria; p__Firmicutes; c__Bacilli; o__Staphylococcales; f__Staphylococcaceae; g__Aliicoccus; s__uncultured_bacterium
ASV01718	9e701e82d552ee66d9007fa3883b6560	d__Bacteria; p__Cyanobacteria; c__Cyanobacteriia; o__Chloroplast; f__Chloroplast; g__Chloroplast
ASV01719	5ccc9c14a4c4c5fe087ed3092dfce333	d__Bacteria; p__Firmicutes; c__Clostridia; o__Oscillospirales; f__Ruminococcaceae; g__uncultured; s__uncultured_rumen
ASV01720	17e13cba77d5f76e8ece9e0c74c108c9	d__Bacteria; p__Bacteroidota; c__Bacteroidia; o__Bacteroidales; f__Bacteroidales_BS11_gut_group; g__Bacteroidales_BS11_gut_group; s__uncultured_bacterium
ASV01721	5e18094f37d33836726fabc09f8e46fc	d__Bacteria; p__Firmicutes; c__Clostridia; o__Clostridia_vadinBB60_group; f__Clostridia_vadinBB60_group; g__Clostridia_vadinBB60_group; s__uncultured_bacterium
ASV01722	216f1f891af4d96de31649ff82cb5f7e	d__Bacteria; p__Actinobacteriota; c__Actinobacteria; o__Micrococcales; f__Micrococcaceae; g__Kocuria
ASV01723	3ac7012c538693bcf363c9d4b6d5e9d5	d__Bacteria; p__Firmicutes; c__Bacilli; o__Lactobacillales; f__Lactobacillaceae; g__Lactobacillus
ASV01724	f1ce4897644877cf6f1235176866dfed	d__Bacteria; p__Firmicutes; c__Negativicutes; o__Veillonellales-Selenomonadales; f__Veillonellaceae; g__Dialister; s__Dialister_micraerophilus
ASV01725	0940883249b92515ac5e68c5abcd6e03	d__Bacteria; p__Proteobacteria; c__Alphaproteobacteria; o__Rhizobiales; f__Rhizobiaceae; g__Allorhizobium-Neorhizobium-Pararhizobium-Rhizobium
ASV01726	e5ee1d85ad16f8c94333754ffe9430ff	d__Bacteria; p__Firmicutes; c__Clostridia; o__Lachnospirales; f__Lachnospiraceae; g__Tuzzerella; s__uncultured_bacterium
ASV01727	77f5b5dc7c8b519aada16aea254a952b	d__Bacteria; p__Verrucomicrobiota; c__Kiritimatiellae; o__WCHB1-41; f__WCHB1-41; g__WCHB1-41; s__uncultured_bacterium
ASV01728	35c1c246a11186908e19e987276ec8ae	d__Bacteria; p__Proteobacteria; c__Gammaproteobacteria; o__Pseudomonadales; f__Moraxellaceae; g__Moraxella; s__Moraxella_sp.
ASV01729	b9799f2f0461f86a8f19f3bbebf2c3ae	d__Bacteria; p__Firmicutes; c__Clostridia; o__Lachnospirales; f__Lachnospiraceae; g__Catonella; s__uncultured_bacterium
ASV01730	8fc402cff8598bb90aab5493fe4c7828	d__Bacteria; p__Actinobacteriota; c__Actinobacteria; o__Corynebacteriales; f__Corynebacteriaceae; g__Corynebacterium
ASV01731	97a517e8982ed656ee0601ab6ce3fc17	d__Bacteria; p__Actinobacteriota; c__Actinobacteria; o__Micrococcales; f__Micrococcales_Incertae_Sedis; g__Timonella
ASV01732	afbd6a7ac2a9207a44193522946ea7ec	d__Bacteria; p__Firmicutes; c__Clostridia; o__Oscillospirales; f__Oscillospiraceae; g__UCG-005; s__uncultured_rumen
ASV01733	bddf4727eb8b0e258c466820591b2dd4	d__Bacteria; p__Firmicutes; c__Clostridia; o__Oscillospirales; f__[Eubacterium]_coprostanoligenes_group; g__[Eubacterium]_coprostanoligenes_group
ASV01734	1835e5e0727227bbca3a29bde9dc162a	d__Bacteria; p__Actinobacteriota; c__Actinobacteria; o__Corynebacteriales; f__Mycobacteriaceae; g__Mycobacterium
ASV01735	95371f7b60c292408eaf10d2c09a095d	d__Bacteria; p__Firmicutes; c__Clostridia; o__Oscillospirales; f__Oscillospiraceae
ASV01736	3dbf66ee7707a9c91038139380697b07	d__Bacteria; p__Proteobacteria; c__Gammaproteobacteria; o__Pseudomonadales; f__Pseudomonadaceae; g__Pseudomonas; s__Pseudomonas_anguilliseptica
ASV01737	a9a1aa0a466c885b11b5948cec9a43e0	d__Bacteria; p__Firmicutes; c__Bacilli; o__Lactobacillales; f__Carnobacteriaceae; g__Atopostipes
ASV01738	d859f1c77466e7451a1099e046f22701	d__Bacteria; p__Firmicutes; c__Bacilli; o__Lactobacillales; f__Streptococcaceae; g__Streptococcus
ASV01739	1a2228563cbb8e94244cf4b8a9c850aa	d__Bacteria; p__Cyanobacteria; c__Cyanobacteriia; o__Chloroplast; f__Chloroplast; g__Chloroplast
ASV01740	360b0c61ac3e91741b01175f5b618d80	d__Bacteria; p__Planctomycetota; c__Planctomycetes; o__Isosphaerales; f__Isosphaeraceae; g__Singulisphaera
ASV01741	364b4deb30c827d5e4bed56447f0b738	d__Bacteria; p__Actinobacteriota; c__Actinobacteria; o__Micrococcales; f__Jonesiaceae; g__Jonesia; s__Jonesia_denitrificans
ASV01742	75024c934b7bc6d2f04e071c361b82bf	d__Bacteria; p__Firmicutes; c__Clostridia; o__Peptostreptococcales-Tissierellales; f__Peptostreptococcales-Tissierellales; g__Parvimonas
ASV01743	6ca5825b481071a9e4a17d194b40d243	d__Bacteria; p__Proteobacteria; c__Alphaproteobacteria; o__Rhizobiales; f__Rhizobiaceae; g__Ochrobactrum
ASV01744	88afdd1acd2bea1cbf6efe902c89672b	d__Bacteria; p__Proteobacteria; c__Gammaproteobacteria; o__Burkholderiales; f__Neisseriaceae; g__Kingella; s__uncultured_bacterium
ASV01745	985236e84a4c75a0c1a8e5f342377b51	d__Bacteria; p__Proteobacteria; c__Gammaproteobacteria; o__Xanthomonadales; f__Rhodanobacteraceae; g__Dyella
ASV01746	664d9bb1a4602b2c7b4683eb87d188e1	d__Bacteria; p__Actinobacteriota; c__Actinobacteria; o__Micrococcales
ASV01747	1c7d2ad94334dd47c5d0181ab8aea2b9	d__Bacteria; p__Campilobacterota; c__Campylobacteria; o__Campylobacterales; f__Arcobacteraceae; g__Arcobacter
ASV01748	6ba37a0c15fd592ce919e8ce6d97bbef	d__Bacteria; p__Proteobacteria; c__Gammaproteobacteria; o__Xanthomonadales; f__Rhodanobacteraceae; g__Luteibacter; s__uncultured_bacterium
ASV01749	32d6f751685613abce9e5cf8b25387ae	d__Bacteria; p__Proteobacteria; c__Gammaproteobacteria; o__Burkholderiales; f__Oxalobacteraceae; g__Massilia
ASV01750	c0f7e4ef9e871c1f6d6e225ac4214e24	d__Bacteria; p__Firmicutes; c__Clostridia; o__Oscillospirales; f__Oscillospiraceae; g__NK4A214_group
ASV01751	a928a292e4f9074d640ef7ea740a9955	d__Bacteria; p__Actinobacteriota; c__Actinobacteria; o__Propionibacteriales; f__Propionibacteriaceae; g__Tessaracoccus
ASV01752	8523b98a8304aef5a4b0a9e36c453bf5	d__Bacteria; p__Firmicutes; c__Clostridia; o__Peptostreptococcales-Tissierellales; f__Peptostreptococcales-Tissierellales; g__Peptoniphilus
ASV01753	f8de1e89a4ea9a4efe138a2140119075	d__Bacteria; p__Bacteroidota; c__Bacteroidia; o__Bacteroidales; f__Prevotellaceae; g__Prevotella; s__Prevotella_sp.
ASV01754	4856e07a21f6a60b639fa9c694687d95	d__Bacteria; p__Proteobacteria; c__Alphaproteobacteria; o__Sphingomonadales; f__Sphingomonadaceae; g__Sphingobium
ASV01755	af140e3881d1c74ce8b17a5c8979dfa5	d__Bacteria; p__Firmicutes; c__Clostridia; o__Lachnospirales; f__Lachnospiraceae; g__uncultured; s__uncultured_bacterium
ASV01756	0eedb25a12c4cc261190b69f3f82cc60	d__Bacteria; p__Proteobacteria; c__Alphaproteobacteria; o__Sphingomonadales; f__Sphingomonadaceae; g__Sphingomonas
ASV01757	6f7acc4755b1e644525d73d4ab7d7bbc	d__Bacteria; p__Proteobacteria; c__Gammaproteobacteria; o__Pasteurellales; f__Pasteurellaceae; g__Actinobacillus
ASV01758	c083dec2297109e7b434d62475046f55	d__Bacteria; p__Bacteroidota; c__Bacteroidia; o__Flavobacteriales; f__Flavobacteriaceae; g__Salinimicrobium; s__uncultured_Bacteroidetes
ASV01759	e224dacaa320b4c38dff0117925020fe	d__Bacteria; p__Actinobacteriota; c__Actinobacteria; o__Actinomycetales; f__Actinomycetaceae; g__Flaviflexus; s__uncultured_bacterium
ASV01760	b03b93c61ab4826f1bb2fc79847d4420	d__Bacteria; p__Firmicutes; c__Bacilli; o__Lactobacillales; f__Leuconostocaceae; g__Weissella; s__Weissella_jogaejeotgali
ASV01761	a9164d01308501b576afa06256a15b0f	d__Bacteria; p__Proteobacteria; c__Alphaproteobacteria; o__Rhizobiales; f__Rhizobiaceae; g__Allorhizobium-Neorhizobium-Pararhizobium-Rhizobium
ASV01762	0243b68c76049aa1b8c51a20333da950	d__Bacteria; p__Firmicutes; c__Clostridia; o__Lachnospirales; f__Lachnospiraceae; g__Lachnospiraceae_ND3007_group; s__metagenome
ASV01763	eebdf542c58b46b9406e8329ec3c4637	d__Bacteria; p__Firmicutes; c__Clostridia; o__Peptostreptococcales-Tissierellales; f__Peptostreptococcales-Tissierellales; g__Anaerococcus
ASV01764	f1ae398f5def03c135be57226352ae7b	d__Bacteria; p__Firmicutes; c__Clostridia; o__Oscillospirales; f__Oscillospiraceae; g__UCG-002
ASV01765	6c1ffab9f72d0164ea6126850fcf4968	d__Bacteria; p__Bacteroidota; c__Bacteroidia; o__Bacteroidales; f__Muribaculaceae; g__Muribaculaceae
ASV01766	45ceaf486bead9b5a184f33a20a14f49	d__Bacteria; p__Actinobacteriota; c__Actinobacteria; o__Micrococcales; f__Microbacteriaceae; g__Microbacterium
ASV01767	8f6305370235394905576298c11b0526	d__Bacteria; p__Firmicutes; c__Bacilli; o__Bacillales; f__Bacillaceae; g__Oceanobacillus; s__uncultured_bacterium
ASV01768	9e2cd2f830908707f223c84fbdd9871f	d__Bacteria; p__Firmicutes; c__Clostridia; o__Christensenellales; f__Christensenellaceae; g__Christensenellaceae_R-7_group
ASV01769	d906f8a237348948fb5be54bb8af38a5	d__Bacteria; p__Bacteroidota; c__Bacteroidia; o__Bacteroidales; f__Prevotellaceae; g__Alloprevotella; s__Prevotella_sp.
ASV01770	d3d5f57b1c8aafeca61afdb1627d2990	d__Bacteria; p__Firmicutes; c__Clostridia; o__Lachnospirales; f__Lachnospiraceae; g__Roseburia
ASV01771	958396622f6b5e6f7cd37279441cd1ea	d__Bacteria; p__Firmicutes; c__Clostridia; o__Peptostreptococcales-Tissierellales; f__Peptostreptococcaceae; g__Proteocatella
ASV01772	197d913b0dae3e78d97b5c4a870cc985	d__Bacteria; p__Firmicutes; c__Bacilli; o__Lactobacillales; f__Enterococcaceae; g__Enterococcus
ASV01773	0f9b5336f169ff49cc92fac9b1dd44af	d__Bacteria; p__Proteobacteria; c__Alphaproteobacteria; o__Acetobacterales; f__Acetobacteraceae; g__Acidisoma
ASV01774	8e493df449e84acb4e24f5811ff3599b	d__Bacteria; p__Firmicutes; c__Bacilli; o__Erysipelotrichales; f__Erysipelotrichaceae; g__Solobacterium; s__Solobacterium_moorei
ASV01775	6400be98be706e381faa4df752eeba93	d__Bacteria; p__Actinobacteriota; c__Actinobacteria; o__Micrococcales; f__Dermabacteraceae; g__Brachybacterium
ASV01776	c8bab892caaa137f88e63c191d9a530c	d__Bacteria; p__Proteobacteria; c__Gammaproteobacteria; o__Burkholderiales; f__Neisseriaceae; g__Alysiella; s__Alysiella_crassa
ASV01777	877b6574bcb09d618e91c0ca6e7d2872	d__Bacteria; p__Bacteroidota; c__Bacteroidia; o__Bacteroidales; f__Porphyromonadaceae; g__Porphyromonas; s__Porphyromonas_sp.
ASV01778	c39e15de7f8295ecfed0969cd53b2126	d__Bacteria; p__Chloroflexi; c__KD4-96; o__KD4-96; f__KD4-96; g__KD4-96
ASV01779	882992e16dfcfe581ae3cbc4b3f4a373	d__Bacteria; p__Proteobacteria; c__Alphaproteobacteria; o__Sphingomonadales; f__Sphingomonadaceae; g__Sphingopyxis
ASV01780	e167ff1cc7c39cef8b6825b738914800	d__Bacteria; p__Firmicutes; c__Bacilli; o__Erysipelotrichales; f__Erysipelotrichaceae; g__uncultured; s__uncultured_bacterium
ASV01781	003a296ba4c55f34d62c224bda66f5a9	d__Bacteria; p__Firmicutes; c__Clostridia; o__Oscillospirales; f__Oscillospiraceae; g__uncultured; s__unidentified
ASV01782	6ba7c1896b1182ace07cc25788363888	d__Bacteria; p__Firmicutes; c__Clostridia; o__Christensenellales; f__Christensenellaceae; g__Christensenellaceae_R-7_group
ASV01783	a1ed615a4ed0b08c534fcc504a4608b2	d__Bacteria; p__Actinobacteriota; c__Actinobacteria; o__Micrococcales; f__Promicromonosporaceae; g__Cellulosimicrobium
ASV01784	ab7766c32c17ca6e641563ee4b3f1a29	d__Bacteria; p__Actinobacteriota; c__Actinobacteria; o__Micrococcales; f__Intrasporangiaceae
ASV01785	9db6065dfa5f306778c1a370f3267d73	d__Bacteria; p__Bacteroidota; c__Bacteroidia; o__Bacteroidales; f__Bacteroidaceae; g__Bacteroides; s__Bacteroides_plebeius
ASV01786	585c10df4b7c32e91e6008b7571f212c	d__Bacteria; p__Bacteroidota; c__Bacteroidia; o__Bacteroidales; f__Prevotellaceae; g__Alloprevotella; s__Prevotella_sp.
ASV01787	db846e8f379ad3e4d0abab08dd227bf2	d__Bacteria
ASV01788	205212426e46a492aa76631abe1e8a10	d__Bacteria; p__Actinobacteriota; c__Actinobacteria; o__Micrococcales; f__Intrasporangiaceae
ASV01789	eb5e72c0f85766e6bd0130723b04144c	d__Bacteria; p__Proteobacteria; c__Gammaproteobacteria; o__Burkholderiales; f__Oxalobacteraceae; g__Massilia
ASV01790	df1e3080300aed496c300246714bd838	d__Bacteria; p__Firmicutes; c__Clostridia; o__Lachnospirales; f__Lachnospiraceae; g__Lachnospiraceae_UCG-001
ASV01791	815322f1b0b56f70f1f660e0f85c4024	d__Bacteria; p__Verrucomicrobiota; c__Kiritimatiellae; o__WCHB1-41; f__WCHB1-41; g__WCHB1-41; s__uncultured_bacterium
ASV01792	145e0138e0b79efd4dbb8c8ff2a66367	d__Bacteria; p__Actinobacteriota; c__Actinobacteria; o__Micrococcales; f__Dermabacteraceae; g__Brachybacterium
ASV01793	8ae1ed3e63ad4289c459a70897c3a3d5	d__Bacteria; p__Actinobacteriota; c__Actinobacteria; o__Micrococcales; f__Microbacteriaceae; g__Microbacterium
ASV01794	9e3c38d019cc68ac9ce0f1b0c6d0889e	d__Bacteria; p__Firmicutes; c__Clostridia; o__Lachnospirales; f__Lachnospiraceae
ASV01795	149334dfdd9316b36855061209c11d31	d__Bacteria; p__Proteobacteria; c__Gammaproteobacteria; o__Pseudomonadales; f__Moraxellaceae; g__Faucicola; s__Faucicola_mancuniensis
ASV01796	238f44f110702efcdd379f739f982f5f	d__Bacteria; p__Proteobacteria; c__Alphaproteobacteria; o__Sphingomonadales; f__Sphingomonadaceae; g__Altererythrobacter
ASV01797	204e528f5aec2e81f7915c9c6a94cee6	d__Bacteria; p__Firmicutes; c__Clostridia; o__Lachnospirales; f__Lachnospiraceae
ASV01798	b270c275c943841ada8dd7b126594834	d__Bacteria; p__Firmicutes; c__Clostridia; o__Peptostreptococcales-Tissierellales; f__Peptostreptococcales-Tissierellales; g__Peptoniphilus
ASV01799	ba22f4b1935e5ee33b0813b39dfd935f	d__Bacteria; p__Actinobacteriota; c__Rubrobacteria; o__Rubrobacterales; f__Rubrobacteriaceae; g__Rubrobacter; s__uncultured_eubacterium
ASV01800	f6edbcb91f18c1dcc550ce2c68333165	d__Bacteria; p__Actinobacteriota; c__Actinobacteria; o__Frankiales; f__Geodermatophilaceae; g__Blastococcus
ASV01801	2d16d001e21717f960cf771ae879b1dd	d__Bacteria; p__Proteobacteria; c__Alphaproteobacteria; o__Sphingomonadales; f__Sphingomonadaceae; g__Sphingomonas
ASV01802	d0c11a5adda368b41592de64d7f45c36	d__Bacteria; p__Proteobacteria; c__Gammaproteobacteria; o__Pseudomonadales; f__Pseudomonadaceae; g__Pseudomonas
ASV01803	cdb51e76d8a1285c98a2b962844419db	d__Bacteria; p__Firmicutes; c__Clostridia; o__Lachnospirales; f__Lachnospiraceae; g__Moryella; s__Moryella_sp.
ASV01804	2b3d8a7630045c6ddda35c6bc5da92d6	d__Bacteria; p__Proteobacteria; c__Alphaproteobacteria; o__Rhizobiales; f__Devosiaceae; g__Pelagibacterium
ASV01805	7ff346973a282aa55de296afdb5d74af	d__Bacteria; p__Actinobacteriota; c__Actinobacteria; o__Micrococcales; f__Micrococcaceae
ASV01806	a3c69d4abd802d59fd90a1c2a660fd17	d__Bacteria; p__Actinobacteriota; c__Actinobacteria; o__Streptosporangiales; f__Nocardiopsaceae; g__Nocardiopsis
ASV01807	41d38e4234b3645f588a431a7dba50ba	d__Bacteria; p__Firmicutes; c__Bacilli; o__Erysipelotrichales; f__Erysipelatoclostridiaceae; g__Sharpea; s__uncultured_bacterium
ASV01808	d7c1b52a8e5ee6f743bc37a531bf6f55	d__Bacteria; p__Bacteroidota; c__Bacteroidia; o__Bacteroidales; f__Muribaculaceae; g__Muribaculaceae; s__uncultured_bacterium
ASV01809	8ac6eb8f6cb6cb09ec627e2a9cc972bd	d__Bacteria; p__Firmicutes; c__Clostridia; o__Lachnospirales; f__Lachnospiraceae; g__Lachnospiraceae_UCG-006; s__uncultured_bacterium
ASV01810	020a94d69ebfddc17d8e0b45d9d140ee	d__Bacteria; p__Actinobacteriota; c__Actinobacteria; o__Streptomycetales; f__Streptomycetaceae; g__Streptomyces
ASV01811	8766e79220c372fbda621ebee741f8cc	d__Bacteria; p__Firmicutes; c__Bacilli; o__Lactobacillales; f__Lactobacillaceae; g__Lactobacillus
ASV01812	054ca64734bb426d50e03786a0d235cf	d__Bacteria; p__Firmicutes; c__Clostridia; o__Oscillospirales; f__Oscillospiraceae; g__UCG-002
ASV01813	cd85f7f95dfb7bb154697f35fb6fad5a	d__Bacteria; p__Bacteroidota; c__Bacteroidia; o__Bacteroidales; f__Prevotellaceae; g__Alloprevotella
ASV01814	2c09105cb3d8c54b9c6a1da3d2a58570	d__Bacteria; p__Firmicutes; c__Clostridia; o__Lachnospirales; f__Lachnospiraceae; g__Johnsonella
ASV01815	ba0da0d44180ef83260459a2b3443a8c	d__Bacteria; p__Proteobacteria; c__Gammaproteobacteria; o__Burkholderiales; f__Comamonadaceae; g__Comamonas
ASV01816	6ee76f7c45c83dc4a6f2340844478fd2	d__Bacteria; p__Bacteroidota; c__Bacteroidia; o__Sphingobacteriales; f__Sphingobacteriaceae; g__Pedobacter; s__Flavobacterium_sp.
ASV01817	3bed3e22238a81b2e5b85cb35547e1b3	d__Bacteria; p__Proteobacteria; c__Gammaproteobacteria; o__Diplorickettsiales; f__Diplorickettsiaceae; g__Aquicella; s__uncultured_Aquicella
ASV01818	93c45f463d838fa1c1f19e1fea6b25aa	d__Bacteria; p__Proteobacteria; c__Alphaproteobacteria; o__Rhizobiales; f__Rhizobiaceae; g__Ochrobactrum
ASV01819	60b47de5e291a18fd91e18113a757c12	d__Bacteria; p__Bacteroidota; c__Bacteroidia; o__Cytophagales; f__Microscillaceae; g__Chryseolinea; s__uncultured_Bacteroidetes
ASV01820	a53b030ab802586ef4014da52ab48507	d__Bacteria; p__Firmicutes; c__Bacilli; o__Lactobacillales; f__Streptococcaceae; g__Streptococcus; s__Streptococcus_dysgalactiae
ASV01821	c67805e12dc927c5b3ba6b192381ecf7	d__Bacteria; p__Firmicutes; c__Clostridia; o__Lachnospirales; f__Lachnospiraceae; g__A2; s__uncultured_bacterium
ASV01822	50d3dcb7a19d042d8e2b7e68e4915b11	d__Bacteria; p__Bacteroidota; c__Bacteroidia; o__Bacteroidales; f__Prevotellaceae; g__Alloprevotella; s__Prevotella_sp.
ASV01823	21a669327338329cced9d678d18c227b	d__Bacteria; p__Actinobacteriota; c__Actinobacteria; o__Actinomycetales; f__Actinomycetaceae; g__Actinomyces
ASV01824	4bd79b6f850335d8b8ff6379beaac85a	d__Bacteria; p__Actinobacteriota; c__Actinobacteria; o__Micrococcales; f__Intrasporangiaceae
ASV01825	5d5db5a4b1cb701462bfd0989f5a3495	d__Bacteria; p__Proteobacteria; c__Gammaproteobacteria; o__Burkholderiales; f__Comamonadaceae; g__Tepidimonas
ASV01826	f754fa223609d6146cbe702db3092697	d__Bacteria; p__Actinobacteriota; c__Actinobacteria; o__Micrococcales; f__Intrasporangiaceae
ASV01827	a8a6fb0abb81a22dd4575d190fa5b5c9	d__Bacteria; p__Firmicutes; c__Bacilli; o__Bacillales; f__Bacillaceae; g__Bacillus
ASV01828	49c61108c9dd3ebf232b2892155832e8	d__Bacteria; p__Proteobacteria; c__Gammaproteobacteria; o__Burkholderiales; f__Alcaligenaceae; g__Bordetella
ASV01829	98aa7bb57619ef31b3aab7b8282b3451	d__Bacteria; p__Patescibacteria; c__Gracilibacteria; o__Absconditabacteriales_(SR1); f__Absconditabacteriales_(SR1); g__Absconditabacteriales_(SR1); s__SR1_bacterium
ASV01830	c2b21f1d8e071fda68a09853a8cdcfdd	d__Bacteria; p__Firmicutes; c__Clostridia; o__Oscillospirales; f__Ruminococcaceae; g__Faecalibacterium; s__uncultured_bacterium
ASV01831	96273e76c51f0cc5b767468ee58d9ae9	d__Bacteria; p__Firmicutes; c__Clostridia; o__Lachnospirales; f__Lachnospiraceae; g__Lachnospiraceae_XPB1014_group; s__uncultured_rumen
ASV01832	ce7f75dc6bb0e9b0093936798cfb9cd6	d__Bacteria; p__Bacteroidota; c__Bacteroidia; o__Bacteroidales; f__Prevotellaceae; g__Prevotella
ASV01833	8403b6dbf52ec50c0a7b83ee636cd6e9	d__Bacteria; p__Proteobacteria; c__Alphaproteobacteria; o__Rhizobiales; f__Rhizobiaceae; g__Aminobacter
ASV01834	60f93fed83d17d00026301844c347826	d__Bacteria; p__Firmicutes; c__Clostridia; o__Oscillospirales; f__[Eubacterium]_coprostanoligenes_group; g__[Eubacterium]_coprostanoligenes_group
ASV01835	0df2831258f18bf622f4be43dd4532ce	d__Bacteria; p__Firmicutes; c__Clostridia; o__Clostridia_UCG-014; f__Clostridia_UCG-014; g__Clostridia_UCG-014
ASV01836	1d666722daa843d52531ce41ac4bb12a	d__Bacteria; p__Bacteroidota; c__Bacteroidia; o__Flavobacteriales; f__Weeksellaceae; g__Bergeyella; s__Bergeyella_porcorum
ASV01837	f42309a74e8f72143785a7207584b6f7	d__Bacteria; p__Firmicutes; c__Clostridia; o__Peptostreptococcales-Tissierellales; f__Peptostreptococcales-Tissierellales; g__Anaerococcus
ASV01838	5f1f6453ad88dc836876671d27f97f58	d__Bacteria; p__Firmicutes; c__Clostridia; o__Lachnospirales; f__Lachnospiraceae; g__uncultured; s__uncultured_bacterium
ASV01839	ae08dc99d3e77638b9a89d14c5d627c9	d__Bacteria; p__Firmicutes; c__Bacilli; o__Lactobacillales; f__Lactobacillaceae; g__Lactobacillus
ASV01840	c1da4bb12b7bc46116b8cc9cc3d1cd0b	d__Bacteria; p__Proteobacteria; c__Gammaproteobacteria; o__Pseudomonadales; f__Moraxellaceae; g__Psychrobacter
ASV01841	3ee3085cd6f25c2449332df3675b9eee	d__Bacteria; p__Firmicutes; c__Clostridia; o__Lachnospirales; f__Lachnospiraceae
ASV01842	33129cb91419a2d874fef3d356e6457f	d__Bacteria; p__Proteobacteria; c__Gammaproteobacteria; o__Xanthomonadales; f__Xanthomonadaceae; g__Lysobacter
ASV01843	6f18a1cb9536c1da337c3a21b12a68c1	d__Bacteria; p__Firmicutes; c__Clostridia; o__Peptococcales; f__Peptococcaceae; g__Peptococcus; s__Peptococcus_sp.
ASV01844	26eb87d399f3a2b0e4384bd88777a6b5	d__Bacteria; p__Actinobacteriota; c__Actinobacteria; o__Micrococcales; f__Intrasporangiaceae
ASV01845	c3a43e9dca56be145dbc08c893128e6f	d__Bacteria; p__Campilobacterota; c__Campylobacteria; o__Campylobacterales; f__Campylobacteraceae; g__Campylobacter
ASV01846	a4eaef57dda36a0eb5b46a2b41f8aea5	d__Bacteria; p__Firmicutes; c__Bacilli; o__Paenibacillales; f__Paenibacillaceae; g__Paenibacillus; s__Paenibacillus_turicensis
ASV01847	71ee9e23264dbb0d69046f3686e6e131	d__Bacteria; p__Campilobacterota; c__Campylobacteria; o__Campylobacterales; f__Helicobacteraceae; g__Helicobacter; s__Helicobacter_sp.
ASV01848	c2f31f3a7027bccaebcace31da24d8b2	d__Bacteria; p__Firmicutes; c__Clostridia; o__Oscillospirales; f__Oscillospiraceae; g__UCG-005; s__uncultured_rumen
ASV01849	15b7b0b4953a973a0594db926b10048a	d__Bacteria; p__Firmicutes; c__Clostridia; o__Lachnospirales; f__Lachnospiraceae; g__Lachnospiraceae_XPB1014_group; s__uncultured_bacterium
ASV01850	23539f077630cc74593ac39dbe42ee47	d__Bacteria; p__Firmicutes; c__Clostridia; o__Peptostreptococcales-Tissierellales; f__Anaerovoracaceae; g__Anaerovorax; s__uncultured_rumen
ASV01851	26bd732f73005e8b7453ffb0dc361274	d__Bacteria; p__Firmicutes; c__Clostridia; o__Clostridiales; f__Clostridiaceae; g__Clostridium_sensu_stricto_1
ASV01852	ad180833d355a7b70696310a16ba253f	d__Bacteria; p__Verrucomicrobiota; c__Kiritimatiellae; o__WCHB1-41; f__WCHB1-41; g__WCHB1-41; s__uncultured_bacterium
ASV01853	306885bb108656641ce13c5a740ef46c	d__Bacteria; p__Firmicutes; c__Clostridia; o__Peptostreptococcales-Tissierellales; f__Peptostreptococcales-Tissierellales; g__Murdochiella; s__Murdochiella_asaccharolytica
ASV01854	c71a0b723402b8d3e22b6af121320ea5	d__Bacteria; p__Proteobacteria; c__Gammaproteobacteria; o__Cardiobacteriales; f__Wohlfahrtiimonadaceae; g__Ignatzschineria; s__Ignatzschineria_sp.
ASV01855	00f11234b28bc0c6c4b0e7c62a929a82	d__Bacteria; p__Firmicutes; c__Bacilli; o__Lactobacillales; f__Streptococcaceae; g__Streptococcus
ASV01856	60f60b269146457ebc3949ae953bd242	d__Bacteria; p__Patescibacteria; c__Saccharimonadia; o__Saccharimonadales; f__Saccharimonadaceae; g__TM7a; s__uncultured_bacterium
ASV01857	dcd0917738ee9532b2fef5cb483c71dc	d__Bacteria; p__Firmicutes; c__Bacilli; o__Lactobacillales; f__Streptococcaceae; g__Streptococcus; s__Streptococcus_suis
ASV01858	5dd925e76c619a047a9ca760ed78fe56	d__Bacteria; p__Actinobacteriota; c__Actinobacteria; o__Micrococcales; f__Cellulomonadaceae; g__Actinotalea
ASV01859	13ac880fedd1a0d09d294706e3e6ab96	d__Bacteria; p__Firmicutes; c__Bacilli; o__Lactobacillales; f__Streptococcaceae; g__Streptococcus
ASV01860	ad9018f80e00f2ca4b48067195ac310d	d__Bacteria; p__Proteobacteria; c__Alphaproteobacteria; o__Caulobacterales; f__Caulobacteraceae; g__Brevundimonas
ASV01861	994750e2c6cf60b8fcc0994abaa33f4b	d__Bacteria; p__Proteobacteria; c__Gammaproteobacteria; o__Burkholderiales; f__Neisseriaceae; g__Alysiella; s__Alysiella_crassa
ASV01862	284c5fafb629109aee2aaf92e2c99fa3	d__Bacteria; p__Bacteroidota; c__Bacteroidia; o__Bacteroidales; f__Rikenellaceae; g__Rikenellaceae_RC9_gut_group; s__uncultured_bacterium
ASV01863	b541f0a77e9b07645ad7a9bde6e94ba5	d__Bacteria; p__Actinobacteriota; c__Actinobacteria; o__Micrococcales; f__Micrococcaceae; g__Nesterenkonia; s__Nesterenkonia_sp.
ASV01864	a97c16406d69015cb7b6db5e4792272a	d__Bacteria; p__Firmicutes; c__Clostridia; o__Oscillospirales; f__UCG-010; g__UCG-010
ASV01865	d496baba1234e48079f6f31ea283db10	d__Bacteria; p__Actinobacteriota; c__Actinobacteria; o__Micrococcales; f__Micrococcaceae; g__Glutamicibacter
ASV01866	6c5dd288d97da1c3b068161dffefa29f	d__Bacteria; p__Firmicutes; c__Clostridia; o__Christensenellales; f__Christensenellaceae; g__Christensenellaceae_R-7_group
ASV01867	0f53b40492f9a673575b6babd1807480	d__Bacteria; p__Actinobacteriota; c__Actinobacteria; o__Micrococcales; f__Micrococcaceae; g__Glutamicibacter; s__uncultured_bacterium
ASV01868	794578f973c9963a1123e1326e8f238a	d__Bacteria; p__Actinobacteriota; c__Actinobacteria; o__Micrococcales; f__Microbacteriaceae; g__Agrococcus
ASV01869	a52af29d029693c20e79b36a1376cebc	d__Bacteria; p__Proteobacteria; c__Alphaproteobacteria; o__Rhizobiales; f__Rhizobiaceae
ASV01870	86f1248ee4ea85afd8c5b67cc1b04d4c	d__Bacteria; p__Proteobacteria; c__Gammaproteobacteria; o__Burkholderiales; f__Burkholderiaceae; g__Burkholderia-Caballeronia-Paraburkholderia
ASV01871	c3fe6ae58bb1e240a989dac6b2708532	d__Bacteria; p__Proteobacteria; c__Alphaproteobacteria; o__Rhizobiales; f__Rhizobiaceae; g__Aureimonas
ASV01872	9c14bc81047b16e84c3cb680236a169e	d__Bacteria; p__Actinobacteriota; c__Actinobacteria; o__Pseudonocardiales; f__Pseudonocardiaceae; g__Prauserella
ASV01873	5f8db894a571d35c9d2fa4f8df8581f9	d__Bacteria; p__Proteobacteria; c__Gammaproteobacteria; o__Burkholderiales; f__Oxalobacteraceae; g__Massilia
ASV01874	4c73bf10899439e2a8348ae154a93298	d__Bacteria; p__Bacteroidota; c__Bacteroidia; o__Bacteroidales; f__F082; g__F082; s__uncultured_bacterium
ASV01875	9ebd4d47c25e82ab5fff6ca85f1ad499	d__Bacteria; p__Proteobacteria; c__Alphaproteobacteria; o__Rhodobacterales; f__Rhodobacteraceae; g__Rubellimicrobium; s__uncultured_bacterium
ASV01876	711ef02a0a05409e34d4ad8ea9604f10	d__Bacteria; p__Proteobacteria; c__Alphaproteobacteria; o__Kiloniellales; f__Kiloniellaceae; g__Pelagibius; s__uncultured_bacterium
ASV01877	9bb276530d60c2d320b7fd8bc8cf8613	d__Bacteria; p__Proteobacteria; c__Gammaproteobacteria; o__Burkholderiales; f__Comamonadaceae
ASV01878	315a8e84be67a9aa53a3dadb9b8234a7	d__Bacteria; p__Bacteroidota; c__Bacteroidia; o__Bacteroidales; f__Prevotellaceae; g__Prevotella; s__Prevotella_sp.
ASV01879	39f1b510d3d0f5a6d28609e5a26641a9	d__Bacteria; p__Bacteroidota; c__Bacteroidia; o__Bacteroidales; f__Muribaculaceae; g__Muribaculaceae; s__mouse_gut
ASV01880	fd2eb1fe2266eed160a855f715f7c77e	d__Bacteria; p__Firmicutes; c__Bacilli; o__Lactobacillales; f__Streptococcaceae; g__Streptococcus; s__Streptococcus_anginosus
ASV01881	55711cc619cfa305510194e9dd01c519	d__Bacteria; p__Proteobacteria; c__Alphaproteobacteria; o__Sphingomonadales; f__Sphingomonadaceae; g__Novosphingobium
ASV01882	49476c8c7ee5cacf400e5e41dad07ca9	d__Bacteria; p__Verrucomicrobiota; c__Kiritimatiellae; o__WCHB1-41; f__WCHB1-41; g__WCHB1-41; s__uncultured_bacterium
ASV01883	e9340b2a6cc3b3acec412ab944313332	d__Bacteria; p__Actinobacteriota; c__Actinobacteria; o__Corynebacteriales; f__Corynebacteriaceae; g__Corynebacterium
ASV01884	aa4c617e3158ed31e384fc16f184c88b	d__Bacteria; p__Proteobacteria; c__Gammaproteobacteria; o__Burkholderiales; f__Alcaligenaceae; g__Pusillimonas
ASV01885	702af9e944edfd5a1a7f0dce0d566376	d__Bacteria; p__Actinobacteriota; c__Actinobacteria; o__Micrococcales; f__Microbacteriaceae
ASV01886	ec9ff6fe16d86f9e4b1bd860a62e03fc	d__Bacteria; p__Proteobacteria; c__Gammaproteobacteria; o__Pseudomonadales; f__Moraxellaceae; g__Acinetobacter
ASV01887	98a2b912ea6a04ccd95d4d44bf1db5cf	d__Bacteria; p__Verrucomicrobiota; c__Kiritimatiellae; o__WCHB1-41; f__WCHB1-41; g__WCHB1-41
ASV01888	fc6622c636a5210293fb2873fc4761d9	d__Bacteria; p__Proteobacteria; c__Alphaproteobacteria; o__Rhizobiales; f__Rhizobiaceae; g__Allorhizobium-Neorhizobium-Pararhizobium-Rhizobium
ASV01889	5113bf64c976b4f2e5d440861a271f26	d__Bacteria; p__Firmicutes; c__Clostridia; o__Clostridia; f__Hungateiclostridiaceae; g__Fastidiosipila; s__Clostridiales_bacterium
ASV01890	fb82f53358ddb6cba768090546fd0277	d__Bacteria; p__Actinobacteriota; c__Actinobacteria; o__Propionibacteriales; f__Nocardioidaceae; g__Nocardioides
ASV01891	6829e39b08add1564fc5f1e6ab05c8a9	d__Bacteria; p__Proteobacteria; c__Gammaproteobacteria; o__Burkholderiales; f__Alcaligenaceae; g__Verticiella
ASV01892	2625387add359f36ba140d3a144b1b5c	d__Bacteria; p__Bacteroidota; c__Bacteroidia; o__Flavobacteriales; f__Blattabacteriaceae; g__Candidatus_Brownia; s__Candidatus_Brownia
ASV01893	c5ad4e544e9cff1e49fda312796eb1bf	d__Bacteria; p__Firmicutes; c__Clostridia; o__Lachnospirales; f__Lachnospiraceae; g__Cellulosilyticum; s__uncultured_bacterium
ASV01894	bc11371b952ed7eef3cdf872c988443a	d__Bacteria; p__Firmicutes; c__Clostridia; o__Oscillospirales; f__Ruminococcaceae; g__Subdoligranulum
ASV01895	367efce99d6ad28271a76e29d546507e	d__Bacteria; p__Firmicutes; c__Bacilli; o__Staphylococcales; f__Staphylococcaceae; g__Macrococcus; s__uncultured_bacterium
ASV01896	fccd274e718e26b32c71f188d97d9e59	d__Bacteria; p__Proteobacteria; c__Alphaproteobacteria; o__Rhodobacterales; f__Rhodobacteraceae; g__Paracoccus
ASV01897	97f5399bc74bc959daf5df39db815fdb	d__Bacteria; p__Proteobacteria; c__Gammaproteobacteria; o__Pasteurellales; f__Pasteurellaceae; g__Actinobacillus
ASV01898	e30b53c0bc24da9c501644d7138442cd	d__Bacteria; p__Firmicutes; c__Clostridia; o__Clostridia; f__Hungateiclostridiaceae; g__Saccharofermentans
ASV01899	676875eb22de7574d3fcbcfdd42cc3b3	d__Bacteria; p__Chloroflexi; c__JG30-KF-CM66; o__JG30-KF-CM66; f__JG30-KF-CM66; g__JG30-KF-CM66; s__uncultured_bacterium
ASV01900	f7b5886919837d8bc2685756edbf62a2	d__Bacteria; p__Proteobacteria; c__Alphaproteobacteria; o__uncultured; f__uncultured; g__uncultured; s__uncultured_Rhodobacteraceae
ASV01901	f22a220760feb62c8d825b5e7780c59b	d__Bacteria; p__Proteobacteria; c__Alphaproteobacteria; o__Rhizobiales; f__Xanthobacteraceae
ASV01902	3714db21d59bf50cff3ddd13ce2ebd2c	d__Bacteria; p__Actinobacteriota; c__Actinobacteria; o__Actinomycetales; f__Actinomycetaceae; g__Actinomyces; s__Actinomyces_dentalis
ASV01903	ddc46154a141e96e24e672e2957e0bc2	d__Bacteria; p__Proteobacteria; c__Gammaproteobacteria; o__Pasteurellales; f__Pasteurellaceae; g__Actinobacillus
ASV01904	cd6a6eb270d8a59f598cdc5a610d624f	d__Bacteria; p__Campilobacterota; c__Campylobacteria; o__Campylobacterales; f__Campylobacteraceae; g__Campylobacter
ASV01905	424cc84cffa683d25a7603ac14dcd906	d__Bacteria; p__Firmicutes; c__Bacilli; o__Bacillales; f__Bacillaceae; g__Bacillus; s__uncultured_compost
ASV01906	a558dd79b920dfa23f87b7979d23a87c	d__Bacteria; p__Actinobacteriota; c__Actinobacteria; o__Corynebacteriales; f__Corynebacteriaceae; g__Corynebacterium
ASV01907	fb173758b9414500b8df538dd5701a39	d__Bacteria; p__Campilobacterota; c__Campylobacteria; o__Campylobacterales; f__Arcobacteraceae; g__Arcobacter
ASV01908	5a4fcccb6ea98736c5fb3e3c7a78970f	d__Bacteria; p__Firmicutes; c__Clostridia; o__Peptostreptococcales-Tissierellales; f__Anaerovoracaceae; g__Family_XIII_AD3011_group
ASV01909	b66d71c080fe5e64772a4983d187aad9	d__Bacteria; p__Bacteroidota; c__Bacteroidia; o__Bacteroidales; f__Porphyromonadaceae; g__Porphyromonas
ASV01910	7f98fcd47dc067af3089908063943302	d__Bacteria; p__Bacteroidota; c__Bacteroidia; o__Bacteroidales; f__Rikenellaceae; g__Rikenellaceae_RC9_gut_group
ASV01911	4b75b77efa035287f5ded8d91d6156f6	d__Bacteria; p__Fusobacteriota; c__Fusobacteriia; o__Fusobacteriales; f__Fusobacteriaceae; g__Fusobacterium
ASV01912	d3d98d18e325ff51dde063eea1c9be82	d__Bacteria; p__Firmicutes; c__Bacilli; o__Bacillales
ASV01913	e4f6de2662269d068f39cf7583090208	d__Bacteria; p__Bacteroidota; c__Bacteroidia; o__Bacteroidales; f__Bacteroidales_RF16_group; g__Bacteroidales_RF16_group; s__uncultured_bacterium
ASV01914	7e8d4aa8fe2e2253d3aba3e515ca2c51	d__Bacteria; p__Proteobacteria; c__Alphaproteobacteria; o__Rhizobiales; f__Rhizobiaceae; g__Allorhizobium-Neorhizobium-Pararhizobium-Rhizobium
ASV01915	db3c29fd2b3d2b67c3a65a60978fcee8	d__Bacteria; p__Bacteroidota; c__Bacteroidia; o__Bacteroidales; f__Bacteroidales_RF16_group; g__Bacteroidales_RF16_group; s__uncultured_bacterium
ASV01916	80dd71f0135ba7b0b937f699b90d18d8	d__Bacteria; p__Firmicutes; c__Clostridia; o__Lachnospirales; f__Lachnospiraceae
ASV01917	ee7a59456d9ad3c6cdf7ae74b9e03b7a	d__Bacteria; p__Bacteroidota; c__Bacteroidia; o__Chitinophagales; f__Chitinophagaceae; g__Taibaiella; s__uncultured_bacterium
ASV01918	2fdfc6e122f51aeca4b5adcadaf470b1	d__Bacteria; p__Firmicutes; c__Bacilli; o__Bacillales; f__Planococcaceae
ASV01919	a89c780ef176ed35238eac93cb74bc08	d__Bacteria; p__Actinobacteriota; c__Actinobacteria; o__Micrococcales; f__Dermabacteraceae; g__Brachybacterium
ASV01920	16f9854d3379ade214e8c89ab0c2785d	d__Bacteria; p__Firmicutes; c__Clostridia; o__Peptostreptococcales-Tissierellales; f__Anaerovoracaceae; g__Mogibacterium; s__uncultured_bacterium
ASV01921	d409f0f157c2b27807fbae78d69bcc0d	d__Bacteria; p__Firmicutes; c__Clostridia; o__Lachnospirales; f__Lachnospiraceae; g__Lachnospiraceae_NK4A136_group
ASV01922	fa96cbd7b2df953f48e159b78c51527d	d__Bacteria; p__Proteobacteria; c__Alphaproteobacteria; o__Caulobacterales; f__Caulobacteraceae; g__Brevundimonas
ASV01923	b223be01199be8ed15cae5dca4aeed17	d__Bacteria; p__Proteobacteria; c__Gammaproteobacteria; o__Pasteurellales; f__Pasteurellaceae
ASV01924	a041d74de299eae47e5c23d150e3ed3f	d__Bacteria; p__Actinobacteriota; c__Actinobacteria; o__Micromonosporales; f__Micromonosporaceae; g__uncultured
ASV01925	97ecb5302a42cb35e77c560247ba371b	d__Bacteria; p__Bacteroidota; c__Bacteroidia; o__Bacteroidales; f__Prevotellaceae; g__Prevotellaceae_UCG-001; s__uncultured_Prevotellaceae
ASV01926	48120f2d28136884787660eb4953652a	d__Bacteria; p__Firmicutes; c__Clostridia; o__Oscillospirales; f__Oscillospiraceae; g__Intestinimonas; s__uncultured_bacterium
ASV01927	1fbd14c9d5540da6f80eddfbf4ad2343	d__Bacteria; p__Proteobacteria; c__Gammaproteobacteria; o__Xanthomonadales; f__Xanthomonadaceae; g__Luteimonas
ASV01928	70844d75307bd6f04ec16231c717445a	d__Bacteria; p__Bacteroidota; c__Bacteroidia; o__Bacteroidales; f__Rikenellaceae; g__Rikenellaceae_RC9_gut_group; s__uncultured_bacterium
ASV01929	89188f792bc10dd6239bcb9a8708c567	d__Bacteria; p__Firmicutes; c__Clostridia; o__Peptostreptococcales-Tissierellales; f__Peptostreptococcales-Tissierellales; g__Peptoniphilus; s__Peptoniphilus_coxii
ASV01930	fd0403e7abd070649b17fa9d96c54bbe	d__Bacteria; p__Proteobacteria; c__Gammaproteobacteria; o__Burkholderiales; f__Neisseriaceae; g__Alysiella; s__Alysiella_crassa
ASV01931	fe085981eb80b5ada6597c65f210cdfd	d__Bacteria; p__Deinococcota; c__Deinococci; o__Deinococcales; f__Trueperaceae; g__Truepera; s__uncultured_bacterium
ASV01932	fd2899fba49792389b004ff5b4edc105	d__Bacteria; p__Proteobacteria; c__Gammaproteobacteria; o__Cellvibrionales; f__Cellvibrionaceae; g__Cellvibrio
ASV01933	0562e97bf8665edd5ae85899297a44a8	d__Bacteria; p__Deinococcota; c__Deinococci; o__Thermales; f__Thermaceae; g__Thermus
ASV01934	ffac4ec15a9162aa65951455b9652aeb	d__Bacteria; p__Patescibacteria; c__Saccharimonadia; o__Saccharimonadales; f__Saccharimonadaceae; g__Candidatus_Saccharimonas; s__uncultured_bacterium
ASV01935	9576f4d2c031c9ea4d14650f0bbea9a7	d__Bacteria; p__Actinobacteriota; c__Actinobacteria; o__Micrococcales; f__Microbacteriaceae
ASV01936	8bb7206b53f0487af9bde1bdc36b8b6f	d__Bacteria; p__Firmicutes; c__Clostridia; o__Peptostreptococcales-Tissierellales; f__Anaerovoracaceae; g__[Eubacterium]_nodatum_group
ASV01937	cbd0d5c056928faae9bd087311b9accf	d__Bacteria; p__Firmicutes; c__Bacilli; o__Bacillales; f__Bacillaceae
ASV01938	beb1407c19f7fa27ce3bbc0aa7f36157	d__Bacteria; p__Firmicutes; c__Clostridia; o__Lachnospirales; f__Lachnospiraceae; g__Roseburia; s__uncultured_bacterium
ASV01939	3beb332aeda7ae0cdaf3ddd55dcb99b4	d__Bacteria; p__Proteobacteria; c__Gammaproteobacteria; o__Pseudomonadales; f__Pseudomonadaceae; g__Pseudomonas; s__Pseudomonas_xanthomarina
ASV01940	e4c7ee213f1faae059b60efaa9c7e1b3	d__Bacteria; p__Verrucomicrobiota; c__Kiritimatiellae; o__WCHB1-41; f__WCHB1-41; g__WCHB1-41; s__uncultured_bacterium
ASV01941	d37a2c4cde8dee94466a4f3c6755ea99	d__Bacteria; p__Firmicutes; c__Clostridia; o__Peptostreptococcales-Tissierellales; f__Anaerovoracaceae; g__Mogibacterium; s__uncultured_rumen
ASV01942	e59b3d30a8c4931208a099dead8fbf12	d__Bacteria; p__Firmicutes; c__Clostridia; o__Clostridia_UCG-014; f__Clostridia_UCG-014; g__Clostridia_UCG-014; s__Clostridiales_bacterium
ASV01943	7af5851a4f5e9f5d4f4050799a47c0dc	d__Bacteria; p__Verrucomicrobiota; c__Kiritimatiellae; o__WCHB1-41; f__WCHB1-41; g__WCHB1-41
ASV01944	9f04d4582c00cc1372a4a536aaa64d65	d__Bacteria; p__Firmicutes; c__Bacilli; o__Bacillales; f__Planococcaceae
ASV01945	0dd0551c0dd279c12d8a31ad016f0a7b	d__Bacteria; p__Firmicutes; c__Clostridia; o__Lachnospirales; f__Lachnospiraceae; g__Lachnoclostridium
ASV01946	33bbf1617f1e992dfe01f450fc8e6181	d__Bacteria; p__Proteobacteria; c__Alphaproteobacteria; o__Caulobacterales; f__Caulobacteraceae; g__Phenylobacterium
ASV01947	0d66ea7fcfd26e666220c919ee54876e	d__Bacteria; p__Proteobacteria; c__Gammaproteobacteria; o__Pseudomonadales; f__Moraxellaceae; g__Moraxella
ASV01948	e7ad4c0767b33e0a46ee82dba4ad02f0	d__Bacteria; p__Bacteroidota; c__Bacteroidia; o__Bacteroidales; f__Muribaculaceae; g__Muribaculaceae; s__uncultured_Bacteroidales
ASV01949	599e78bcf0310ec489b493f2d42c7f0d	d__Bacteria; p__Firmicutes; c__Clostridia; o__Lachnospirales; f__Lachnospiraceae; g__Cellulosilyticum; s__uncultured_Clostridia
ASV01950	8212472385df0dc1b6527a764d613b7d	d__Bacteria; p__Firmicutes; c__Clostridia; o__Lachnospirales; f__Lachnospiraceae; g__Acetatifactor; s__uncultured_bacterium
ASV01951	77a1e8bc25be2a0afd352762ed9497ce	d__Bacteria; p__Proteobacteria; c__Gammaproteobacteria; o__Pseudomonadales; f__Pseudomonadaceae; g__Pseudomonas
ASV01952	a4b0ee1d6966f52e430b4740032b3018	d__Bacteria; p__Verrucomicrobiota; c__Kiritimatiellae; o__WCHB1-41; f__WCHB1-41; g__WCHB1-41; s__uncultured_rumen
ASV01953	f82661b9511b854742cae448d604035b	d__Bacteria; p__Proteobacteria; c__Gammaproteobacteria; o__Burkholderiales; f__Neisseriaceae
ASV01954	a26c0e21cf23f74ec2224597a8623a7a	d__Bacteria; p__Proteobacteria; c__Alphaproteobacteria; o__Sphingomonadales; f__Sphingomonadaceae; g__Sphingorhabdus; s__uncultured_bacterium
ASV01955	e57745c3288bef0e2b0fe4e3f94b4414	d__Bacteria; p__Actinobacteriota; c__Actinobacteria; o__Micrococcales; f__Micrococcaceae; g__Enteractinococcus
ASV01956	81b26b2268d2099dd8f66e01cd69dfb5	d__Bacteria; p__Verrucomicrobiota; c__Verrucomicrobiae; o__Chthoniobacterales; f__Xiphinematobacteraceae; g__Candidatus_Xiphinematobacter
ASV01957	93aa6a55557b22ab74835e19b1b27195	d__Bacteria; p__Firmicutes; c__Clostridia; o__Oscillospirales; f__[Eubacterium]_coprostanoligenes_group; g__[Eubacterium]_coprostanoligenes_group; s__uncultured_bacterium
ASV01958	032b682536984ec83a44a87b19f3b698	d__Bacteria; p__Proteobacteria; c__Gammaproteobacteria; o__Burkholderiales; f__Neisseriaceae; g__Alysiella; s__Alysiella_crassa
ASV01959	d4f4223753e1ff4282f59f3e94f43413	d__Bacteria; p__Firmicutes; c__Clostridia; o__Oscillospirales; f__Oscillospiraceae; g__NK4A214_group; s__uncultured_rumen
ASV01960	705cfd911e517b7ae7e020c812117f2b	d__Bacteria; p__Firmicutes; c__Clostridia; o__Lachnospirales; f__Lachnospiraceae; g__Blautia; s__uncultured_bacterium
ASV01961	2b71368866a4bc84e19eec793e837c4f	d__Bacteria; p__Patescibacteria; c__Saccharimonadia; o__Saccharimonadales; f__Saccharimonadaceae; g__TM7x; s__TM7_phylum
ASV01962	f552dac54edafb86634d978398811aed	d__Bacteria; p__Proteobacteria; c__Gammaproteobacteria; o__Burkholderiales; f__Alcaligenaceae; g__Pusillimonas
ASV01963	8012da7c810e58147175f741af2a78d2	d__Bacteria; p__Proteobacteria; c__Gammaproteobacteria; o__Burkholderiales; f__Comamonadaceae
ASV01964	b0b74babe078fadbcfa553ed1acbcaeb	d__Bacteria; p__Firmicutes; c__Bacilli; o__Lactobacillales; f__Streptococcaceae; g__Streptococcus; s__uncultured_methanogenic
ASV01965	349ef22bbe821c19b948a640d024a745	d__Bacteria; p__Proteobacteria; c__Gammaproteobacteria; o__Pseudomonadales; f__Pseudomonadaceae; g__Pseudomonas
ASV01966	ee766857ab5fc018ac26632146bc90e1	d__Bacteria; p__Firmicutes; c__Clostridia; o__Oscillospirales; f__Oscillospiraceae; g__Colidextribacter; s__uncultured_bacterium
ASV01967	3860fb8719be03e4c32923cb8339c30b	d__Bacteria; p__Bacteroidota; c__Bacteroidia; o__Bacteroidales; f__Tannerellaceae; g__Tannerella
ASV01968	a6cf4fd96c8d71b84f230fb317b5b0c8	d__Bacteria; p__Actinobacteriota; c__Actinobacteria; o__Micrococcales; f__Microbacteriaceae; g__Pseudoclavibacter
ASV01969	7733c346ea0ecb6c952d77c09e1b970f	d__Bacteria; p__Firmicutes; c__Clostridia; o__Clostridia; f__Hungateiclostridiaceae; g__Saccharofermentans; s__uncultured_bacterium
ASV01970	2b61abf366c64421dcd168171e8e359f	d__Bacteria; p__Firmicutes; c__Bacilli; o__Lactobacillales; f__Streptococcaceae; g__Streptococcus; s__uncultured_methanogenic
ASV01971	d20d300e229e77a343cac6c4a7cc0007	d__Bacteria; p__Firmicutes; c__Bacilli; o__Bacillales; f__Planococcaceae; g__Lysinibacillus
ASV01972	414d5a577ea97dae1692e05116fa9a17	d__Bacteria; p__Proteobacteria; c__Gammaproteobacteria; o__Burkholderiales; f__Alcaligenaceae; g__Advenella
ASV01973	000472ddfd59ef65f63121fc09266d89	d__Bacteria; p__Proteobacteria; c__Gammaproteobacteria; o__Burkholderiales; f__Neisseriaceae; g__Alysiella; s__Alysiella_crassa
ASV01974	3b555da08913fea286bf7eab94fc690d	d__Bacteria; p__Firmicutes; c__Negativicutes; o__Veillonellales-Selenomonadales; f__Selenomonadaceae; g__Centipeda
ASV01975	f43836fb3dbc1fe9a3f95af640d01a85	d__Bacteria; p__Actinobacteriota; c__Actinobacteria; o__Micrococcales; f__Bogoriellaceae; g__Georgenia; s__uncultured_bacterium
ASV01976	ee68bd141d0efc556ef3599d9d58b13f	d__Bacteria; p__Actinobacteriota; c__Actinobacteria; o__Corynebacteriales; f__Nocardiaceae; g__Rhodococcus
ASV01977	8674dcf0cfe35939037fa9a5b986866f	d__Bacteria; p__Fusobacteriota; c__Fusobacteriia; o__Fusobacteriales; f__Fusobacteriaceae; g__Fusobacterium
ASV01978	8abd3585c9b1660fdd408406819f4295	d__Bacteria; p__Proteobacteria; c__Alphaproteobacteria; o__Rhodobacterales; f__Rhodobacteraceae
ASV01979	cb5212f47a63c14d5d69aaa3375ae689	d__Bacteria; p__Firmicutes; c__Bacilli; o__Lactobacillales; f__Enterococcaceae; g__Enterococcus; s__Enterococcus_cecorum
ASV01980	bf611493002f5918a68778bde2def567	d__Bacteria; p__Bacteroidota; c__Bacteroidia; o__Bacteroidales; f__Bacteroidaceae; g__Bacteroides
ASV01981	6d1d499fcecd3557460698c864cf8398	d__Bacteria; p__Bacteroidota; c__Bacteroidia; o__Bacteroidales; f__Rikenellaceae; g__Rikenellaceae_RC9_gut_group
ASV01982	2bc5942b5fd0f8140d1eaf96be69ff40	d__Bacteria; p__Bacteroidota; c__Bacteroidia; o__Bacteroidales; f__Muribaculaceae; g__Muribaculaceae; s__uncultured_Muribaculaceae
ASV01983	9f6a173c98711d76c63a481a7a906c75	d__Bacteria; p__Actinobacteriota; c__Actinobacteria; o__Corynebacteriales; f__Dietziaceae; g__Dietzia
ASV01984	f410c88120b07967632c078a35bd0559	d__Bacteria; p__Actinobacteriota; c__Actinobacteria; o__Frankiales; f__Acidothermaceae; g__Acidothermus
ASV01985	b9ac3b0bde9c7072822fc239546d963f	d__Bacteria; p__Firmicutes; c__Bacilli; o__Bacillales; f__Bacillaceae; g__Bacillus
ASV01986	4d798ee22d85860d4c1d4d6b0e580718	d__Bacteria; p__Firmicutes; c__Clostridia; o__Oscillospirales; f__Ruminococcaceae; g__Ruminococcus
ASV01987	944c6ae700ec3b215a883b61eafff5d8	d__Bacteria; p__Firmicutes; c__Clostridia; o__Lachnospirales; f__Lachnospiraceae
ASV01988	ad79841c97ee2f5e8f7ff609d039c185	d__Bacteria; p__Bacteroidota; c__Bacteroidia; o__Bacteroidales; f__gir-aah93h0; g__gir-aah93h0; s__uncultured_bacterium
ASV01989	8342c1588b02f52de91eff2c5303a84a	d__Bacteria; p__Firmicutes; c__Bacilli; o__Lactobacillales; f__Carnobacteriaceae; g__Atopostipes
ASV01990	db66071d30f1e311d4458035a349d027	d__Bacteria; p__Proteobacteria; c__Alphaproteobacteria; o__Sphingomonadales; f__Sphingomonadaceae; g__Sphingomonas
ASV01991	ebfa2bf5f3b4bcbc56de0128026b4ace	d__Bacteria; p__Firmicutes; c__Clostridia; o__Peptostreptococcales-Tissierellales; f__Peptostreptococcales-Tissierellales; g__Peptoniphilus; s__Peptoniphilus_coxii
ASV01992	350fb0a153502ce2dd4fa0cf051d3fbb	d__Bacteria; p__Bacteroidota; c__Bacteroidia; o__Bacteroidales; f__Muribaculaceae; g__Muribaculaceae; s__uncultured_bacterium
ASV01993	fd84f19a82a6410a8bb00c8a7070b22d	d__Bacteria; p__Actinobacteriota; c__Actinobacteria; o__Propionibacteriales; f__Propionibacteriaceae; g__Propioniciclava
ASV01994	ebb8f381bdd9f66ee55229f60acb97bb	d__Bacteria; p__Firmicutes; c__Clostridia; o__Clostridiales; f__Clostridiaceae; g__Clostridium_sensu_stricto_1
ASV01995	4d72007c70f4abc0bf9e8fe8b826d07d	d__Bacteria; p__Proteobacteria; c__Gammaproteobacteria; o__Enterobacterales; f__Enterobacteriaceae
ASV01996	b70052f1527ee64b4d266d671f5a14c3	d__Bacteria; p__Bacteroidota; c__Bacteroidia; o__Bacteroidales; f__Porphyromonadaceae; g__Porphyromonas; s__uncultured_bacterium
ASV01997	a719e0071582522d64b343a26af3ee57	d__Bacteria; p__Firmicutes; c__Clostridia; o__Lachnospirales; f__Lachnospiraceae; g__Blautia
ASV01998	f71b8a1a95a30310aefe765507b36fd0	d__Bacteria; p__Firmicutes; c__Bacilli; o__Lactobacillales; f__Carnobacteriaceae
ASV01999	0a13c1a9a57062b465560a397eb91b23	d__Bacteria; p__Proteobacteria; c__Gammaproteobacteria; o__Alteromonadales; f__Alteromonadaceae; g__Alishewanella; s__uncultured_bacterium
[truncated: 14,620 more rows]

## Sheet: Sheet3
	ASV	#OTU ID	Taxon
ASV00001	ASV00001	01a4c500b97229e0f50460aa791683fd	d__Bacteria; p__Proteobacteria; c__Gammaproteobacteria; o__Pasteurellales; f__Pasteurellaceae; g__Actinobacillus
ASV00002	ASV00002	5a7b179b1b45f0fe2282f260bf073f60	d__Bacteria; p__Actinobacteriota; c__Actinobacteria; o__Propionibacteriales; f__Propionibacteriaceae; g__Cutibacterium
ASV00003	ASV00003	f8465ac88646bb0fb6b9123f4ed4b92a	d__Bacteria; p__Proteobacteria; c__Gammaproteobacteria; o__Pasteurellales; f__Pasteurellaceae; g__Actinobacillus
ASV00004	ASV00004	fde5c109852ffd26da3b003a249cffb0	d__Bacteria; p__Firmicutes; c__Clostridia; o__Clostridiales; f__Clostridiaceae; g__Sarcina; s__uncultured_bacterium
ASV00005	ASV00005	922d33a2963d3e87a3d4df6b82371235	d__Bacteria; p__Firmicutes; c__Bacilli; o__Staphylococcales; f__Staphylococcaceae; g__Staphylococcus
ASV00006	ASV00006	d451cdef9c41a4aa590f365ebc165044	d__Bacteria; p__Actinobacteriota; c__Actinobacteria; o__Micrococcales; f__Micrococcaceae; g__Rothia
ASV00007	ASV00007	9fec7bdd6bd88e710bd69b15692e54a0	d__Bacteria; p__Firmicutes; c__Bacilli; o__Lactobacillales; f__Streptococcaceae; g__Streptococcus
ASV00008	ASV00008	1354d8eddb9222983aca5a2fd2c6c7a5	d__Bacteria; p__Actinobacteriota; c__Actinobacteria; o__Micrococcales; f__Brevibacteriaceae; g__Brevibacterium
ASV00009	ASV00009	0cbc3a99392c32cf2aa964bad8d4cf4f	d__Bacteria; p__Bacteroidota; c__Bacteroidia; o__Bacteroidales; f__Porphyromonadaceae; g__Porphyromonas
ASV00010	ASV00010	0cbc3a99392c32cf2aa964bad8d4cf4f	d__Bacteria; p__Proteobacteria; c__Gammaproteobacteria; o__Pseudomonadales; f__Moraxellaceae; g__Moraxella
ASV00011	ASV00011	bc36214890a26655bb0101cf1456eef4	d__Bacteria; p__Proteobacteria; c__Gammaproteobacteria; o__Pseudomonadales; f__Moraxellaceae; g__Acinetobacter
ASV00012	ASV00012	f330e765325ac47997066c79007f76b7	d__Bacteria; p__Actinobacteriota; c__Actinobacteria; o__Micrococcales; f__Dermabacteraceae; g__Brachybacterium
ASV00013	ASV00013	e0cbdf14b6d897fcc543bcda30ecab1a	d__Bacteria; p__Proteobacteria; c__Gammaproteobacteria; o__Pasteurellales; f__Pasteurellaceae
ASV00014	ASV00014	c22b16cc6108c04f29fea3b6d4c81571	d__Bacteria; p__Proteobacteria; c__Gammaproteobacteria; o__Pseudomonadales; f__Moraxellaceae; g__Acinetobacter
ASV00015	ASV00015	85c44c83eddc5d3028261a1000b7d0e1	d__Bacteria; p__Firmicutes; c__Bacilli; o__Staphylococcales; f__Gemellaceae; g__Gemella
ASV00016	ASV00016	2d4c46ce086246d2d6d8bd833c3abab6	d__Bacteria; p__Proteobacteria; c__Gammaproteobacteria; o__Pasteurellales; f__Pasteurellaceae; g__Actinobacillus; s__Actinobacillus_porcinus
ASV00017	ASV00017	dbba856a754518d4c6c258ac3ee81cbc	d__Bacteria; p__Proteobacteria; c__Gammaproteobacteria; o__Burkholderiales; f__Neisseriaceae; g__Neisseria; s__Neisseria_sp.
ASV00018	ASV00018	bdf8a26094624622d68509a87fa75ba7	d__Bacteria; p__Firmicutes; c__Bacilli; o__Bacillales; f__Bacillaceae; g__Bacillus
ASV00019	ASV00019	7b69eb243837a0fb31341a6e56a7f87c	d__Bacteria; p__Firmicutes; c__Bacilli; o__Lactobacillales; f__Streptococcaceae; g__Streptococcus; s__uncultured_methanogenic
ASV00020	ASV00020	f2851c07aeaa369962d16130e49e71a7	d__Bacteria; p__Firmicutes; c__Bacilli; o__Staphylococcales; f__Staphylococcaceae; g__Staphylococcus
ASV00021	ASV00021	1923f7535d2afe591383cb955814adf5	d__Bacteria; p__Proteobacteria; c__Gammaproteobacteria; o__Pseudomonadales; f__Moraxellaceae; g__Alkanindiges
ASV00022	ASV00022	b060079a052d8ef0971aa8faf2adb85c	d__Bacteria; p__Firmicutes; c__Bacilli; o__Staphylococcales; f__Staphylococcaceae; g__Staphylococcus
ASV00023	ASV00023	3bac14d2805bf995afe9d316a5777b1e	d__Bacteria; p__Firmicutes; c__Bacilli; o__Lactobacillales; f__Lactobacillaceae; g__Lactobacillus
ASV00024	ASV00024	a7da93a9744a7863292bcf97d47b6a10	d__Bacteria; p__Actinobacteriota; c__Actinobacteria; o__Micrococcales; f__Intrasporangiaceae
ASV00025	ASV00025	316a117e4c6ffbcbfb392469a9b460de	d__Bacteria; p__Firmicutes; c__Bacilli; o__Lactobacillales; f__Lactobacillaceae; g__Lactobacillus; s__Lactobacillus_equigenerosi
ASV00026	ASV00026	65d43491988bfe557da4d86a5ba25dae	d__Bacteria; p__Firmicutes; c__Bacilli; o__Staphylococcales; f__Staphylococcaceae; g__Staphylococcus
ASV00027	ASV00027	274519b88a9a7228f055fe30af5edc20	d__Bacteria; p__Firmicutes; c__Bacilli; o__Lactobacillales; f__Streptococcaceae; g__Streptococcus
ASV00028	ASV00028	06f825b512d903b9230e1a55d87359ee	d__Bacteria; p__Firmicutes; c__Bacilli; o__Lactobacillales; f__Streptococcaceae; g__Streptococcus
ASV00029	ASV00029	16a22aea1c0a5ae74a603462f3e42e92	d__Bacteria; p__Proteobacteria; c__Gammaproteobacteria; o__Pseudomonadales; f__Moraxellaceae; g__Moraxella; s__Moraxella_bovoculi
ASV00030	ASV00030	259829cfebf24edf24292090af61fdc6	d__Bacteria; p__Proteobacteria; c__Gammaproteobacteria; o__Burkholderiales; f__Neisseriaceae; g__Alysiella; s__Alysiella_crassa
ASV00031	ASV00031	e5563157f0858e98cf26bdf038bc8102	d__Bacteria; p__Fusobacteriota; c__Fusobacteriia; o__Fusobacteriales; f__Fusobacteriaceae; g__Fusobacterium; s__Fusobacterium_sp.
ASV00032	ASV00032	ec010f43a65e9a7b30aa3ad98c6a2f90	d__Bacteria; p__Proteobacteria; c__Gammaproteobacteria; o__Burkholderiales; f__Neisseriaceae
ASV00033	ASV00033	5420d8d1323ba5f099550028dc2bc054	d__Bacteria; p__Firmicutes; c__Bacilli; o__Lactobacillales; f__Lactobacillaceae; g__Lactobacillus; s__uncultured_methanogenic
ASV00034	ASV00034	046e8a15220928aaf16111b1b5a86fa0	d__Bacteria; p__Proteobacteria; c__Gammaproteobacteria; o__Pasteurellales; f__Pasteurellaceae
ASV00035	ASV00035	a7fa82547c163676486427581896e9ec	d__Bacteria; p__Proteobacteria; c__Gammaproteobacteria; o__Pasteurellales; f__Pasteurellaceae; g__Actinobacillus
ASV00036	ASV00036	d114fb4c335125128be28401522dd41a	d__Bacteria; p__Firmicutes; c__Bacilli; o__Lactobacillales; f__Streptococcaceae; g__Lactococcus; s__Lactococcus_lactis
ASV00037	ASV00037	6a7a6fed3a850c6bab631c438c0556c4	d__Bacteria; p__Actinobacteriota; c__Actinobacteria; o__Micrococcales; f__Micrococcaceae; g__Glutamicibacter
ASV00038	ASV00038	9908fffab7ed4f3bec44cda2f5084d49	d__Bacteria; p__Firmicutes; c__Bacilli; o__Lactobacillales; f__Enterococcaceae; g__Enterococcus
ASV00039	ASV00039	df9e99b3d0031882ea7f003a37ddaae3	d__Bacteria; p__Proteobacteria; c__Gammaproteobacteria; o__Burkholderiales; f__Neisseriaceae
ASV00040	ASV00040	22d93a5440a1c97f06db10312de65173	d__Bacteria; p__Proteobacteria; c__Gammaproteobacteria; o__Pasteurellales; f__Pasteurellaceae; g__Aggregatibacter
ASV00041	ASV00041	9e9c4270966cf507485654eb33a69880	d__Bacteria; p__Firmicutes; c__Bacilli; o__Lactobacillales; f__Leuconostocaceae; g__Weissella
ASV00042	ASV00042	d46e2205f0c6ecf67b51f83d111c509c	d__Bacteria; p__Proteobacteria; c__Gammaproteobacteria; o__Enterobacterales; f__Enterobacteriaceae; g__Escherichia-Shigella
ASV00043	ASV00043	9bff5b856523211e7788c50afe2efced	d__Bacteria; p__Firmicutes; c__Clostridia; o__Clostridiales; f__Clostridiaceae; g__Sarcina; s__uncultured_bacterium
ASV00044	ASV00044	18973008be252fac0188fdf09f545a9e	d__Bacteria; p__Firmicutes; c__Bacilli; o__Bacillales; f__Planococcaceae; g__Kurthia; s__Kurthia_sp.
ASV00045	ASV00045	13a6b08f7caf6964a9fcb73999d152eb	d__Bacteria; p__Cyanobacteria; c__Cyanobacteriia; o__Chloroplast; f__Chloroplast; g__Chloroplast
ASV00046	ASV00046	fd496fd32dc8c08ade2e8b6c9d8ee13d	d__Bacteria; p__Firmicutes; c__Bacilli; o__Lactobacillales; f__Streptococcaceae; g__Streptococcus; s__Streptococcus_salivarius
ASV00047	ASV00047	dcba105f35d8ebc9e22269c7491ad3a7	d__Bacteria; p__Proteobacteria; c__Gammaproteobacteria; o__Xanthomonadales; f__Xanthomonadaceae; g__Stenotrophomonas
ASV00048	ASV00048	3cd21804fc53c5d192620cc1b33025f2	d__Bacteria; p__Bacteroidota; c__Bacteroidia; o__Bacteroidales; f__Prevotellaceae; g__Alloprevotella; s__Prevotella_sp.
ASV00049	ASV00049	a8e37d442a7290b939ce06f7e4b84c57	d__Bacteria; p__Firmicutes; c__Clostridia; o__Clostridiales; f__Clostridiaceae; g__Sarcina; s__uncultured_bacterium
ASV00050	ASV00050	5aec9bd35889489e4a05c78a82358060	d__Bacteria; p__Proteobacteria; c__Gammaproteobacteria; o__Pseudomonadales; f__Pseudomonadaceae; g__Pseudomonas
ASV00051	ASV00051	f5a804d142e6d51705b5e75147cfdaf8	d__Bacteria; p__Actinobacteriota; c__Actinobacteria; o__Corynebacteriales; f__Corynebacteriaceae; g__Corynebacterium
ASV00052	ASV00052	945184b6386c192c0066e0a98a154780	d__Bacteria; p__Proteobacteria; c__Gammaproteobacteria; o__Enterobacterales; f__Enterobacteriaceae
ASV00053	ASV00053	03484e192c4c41d72f948d8f098a3df9	d__Bacteria; p__Proteobacteria; c__Gammaproteobacteria; o__Pasteurellales; f__Pasteurellaceae
ASV00054	ASV00054	aa9b3a1418d146c262ec63305292065a	d__Bacteria; p__Actinobacteriota; c__Actinobacteria; o__Corynebacteriales; f__Corynebacteriaceae; g__Corynebacterium
ASV00055	ASV00055	55af82d104b2814dd2a561dfee6263bb	d__Bacteria; p__Actinobacteriota; c__Actinobacteria; o__Micrococcales; f__Micrococcaceae; g__Rothia
ASV00056	ASV00056	e984e1e451eeae14185dcb3b05ab633b	d__Bacteria; p__Proteobacteria; c__Gammaproteobacteria; o__Burkholderiales; f__Neisseriaceae; g__Neisseria; s__Neisseria_sp.
ASV00057	ASV00057	f483115cf9def110ac01dc2ddc065a6c	d__Bacteria; p__Fusobacteriota; c__Fusobacteriia; o__Fusobacteriales; f__Fusobacteriaceae; g__Fusobacterium
ASV00058	ASV00058	dcb161eadee4efe6d92442c7ea8b7411	d__Bacteria; p__Firmicutes; c__Bacilli; o__Erysipelotrichales; f__Erysipelotrichaceae; g__Dielma; s__uncultured_bacterium
ASV00059	ASV00059	c06ccd1f7d57566ef669942328b1a946	d__Bacteria; p__Proteobacteria; c__Gammaproteobacteria; o__Pseudomonadales; f__Pseudomonadaceae; g__Pseudomonas
ASV00060	ASV00060	d7bd6100f6e36dad63a8d96b212ce6ec	d__Bacteria; p__Bacteroidota; c__Bacteroidia; o__Flavobacteriales; f__Weeksellaceae; g__Bergeyella; s__uncultured_bacterium
ASV00061	ASV00061	10403065b9da06c956ad73ec95ed8645	d__Bacteria; p__Proteobacteria; c__Gammaproteobacteria; o__Pasteurellales; f__Pasteurellaceae; g__Pasteurella; s__Pasteurella_multocida
ASV00062	ASV00062	3a739e2cc551b33531430023dcc43de2	d__Bacteria; p__Firmicutes; c__Bacilli; o__Lactobacillales; f__Lactobacillaceae; g__Lactobacillus
ASV00063	ASV00063	05b18ec772b1068d4e5af85a64eaed0f	d__Bacteria; p__Actinobacteriota; c__Actinobacteria; o__Micrococcales; f__Dermabacteraceae; g__Brachybacterium
ASV00064	ASV00064	4c1084e4bd6c6f83f8dfa767437e427e	d__Bacteria; p__Firmicutes; c__Bacilli; o__Staphylococcales; f__Staphylococcaceae; g__Jeotgalicoccus
ASV00065	ASV00065	a3609352161db02252c69b321d2e02b6	d__Bacteria; p__Bacteroidota; c__Bacteroidia; o__Bacteroidales; f__Prevotellaceae; g__Alloprevotella; s__Prevotella_sp.
ASV00066	ASV00066	e7dd01d01c0203abc3708549d99e4e9c	d__Bacteria; p__Firmicutes; c__Bacilli; o__Staphylococcales; f__Staphylococcaceae; g__Staphylococcus
ASV00067	ASV00067	a67e0b2bf5ad37c708719aa766b448f9	d__Bacteria; p__Proteobacteria; c__Gammaproteobacteria; o__Pasteurellales; f__Pasteurellaceae; g__Mannheimia; s__Mannheimia_varigena
ASV00068	ASV00068	a3022e8ed42cb33e0ee95f6c8277c17d	d__Bacteria; p__Bacteroidota; c__Bacteroidia; o__Flavobacteriales; f__Weeksellaceae; g__Chryseobacterium
ASV00069	ASV00069	84c823785addc0f1feab5661debd7a32	d__Bacteria; p__Proteobacteria; c__Gammaproteobacteria; o__Burkholderiales; f__Neisseriaceae; g__Kingella; s__uncultured_bacterium
ASV00070	ASV00070	7b9c8d4a1896d84d92ab4820edd025a6	d__Bacteria; p__Firmicutes; c__Bacilli; o__Staphylococcales; f__Staphylococcaceae; g__Staphylococcus
ASV00071	ASV00071	8048c6d48b7eb0a432dc4aa28e73ecce	d__Bacteria; p__Proteobacteria; c__Gammaproteobacteria; o__Burkholderiales; f__Neisseriaceae
ASV00072	ASV00072	26b44ad942a3a270a10cb1115551c68a	d__Bacteria; p__Bacteroidota; c__Bacteroidia; o__Bacteroidales; f__Porphyromonadaceae; g__Porphyromonas
ASV00073	ASV00073	02e727418d3a00b672182758c0cdf14a	d__Bacteria; p__Firmicutes; c__Bacilli
ASV00074	ASV00074	2a26b09fec63c17baffbb60b5ab4d848	d__Bacteria; p__Proteobacteria; c__Gammaproteobacteria; o__Pasteurellales; f__Pasteurellaceae; g__Actinobacillus
ASV00075	ASV00075	49da53c929cc1a7a5f382d894077a0c8	d__Bacteria; p__Firmicutes; c__Bacilli; o__Lactobacillales; f__Streptococcaceae; g__Streptococcus; s__Streptococcus_ovis
ASV00076	ASV00076	c667664df1fb6f8705f9a8a861370a72	d__Bacteria; p__Firmicutes; c__Bacilli; o__Lactobacillales; f__Lactobacillaceae; g__Lactobacillus; s__Lactobacillus_delbrueckii
ASV00077	ASV00077	3ebe761bfb1238c87195d431f41bf976	d__Bacteria; p__Proteobacteria; c__Gammaproteobacteria; o__Pseudomonadales; f__Moraxellaceae; g__Acinetobacter
ASV00078	ASV00078	b336f0f27269d5b94459ce2b6f4e0d59	d__Bacteria; p__Proteobacteria; c__Gammaproteobacteria; o__Pasteurellales; f__Pasteurellaceae; g__Actinobacillus
ASV00079	ASV00079	3a35908902ff0be11d0604bd03514b53	d__Bacteria; p__Fusobacteriota; c__Fusobacteriia; o__Fusobacteriales; f__Fusobacteriaceae; g__Fusobacterium; s__Fusobacterium_sp.
ASV00080	ASV00080	68f67af70cdf3f708db017f65899cc1d	d__Bacteria; p__Actinobacteriota; c__Actinobacteria; o__Propionibacteriales; f__Propionibacteriaceae; g__Cutibacterium
ASV00081	ASV00081	4e4a3db8765c9d0b9abf7268162f7dc3	d__Bacteria; p__Firmicutes; c__Bacilli; o__Lactobacillales; f__Streptococcaceae; g__Streptococcus
ASV00082	ASV00082	1a536b0e1f97503816f150ed89839a0f	d__Bacteria; p__Firmicutes; c__Bacilli; o__Bacillales; f__Planococcaceae
ASV00083	ASV00083	681c1740d5917dc84caacdd55ece7ca2	d__Bacteria; p__Proteobacteria; c__Gammaproteobacteria; o__Pseudomonadales; f__Pseudomonadaceae; g__Pseudomonas
ASV00084	ASV00084	39277856f18f889dce2a469fd8cb94d0	d__Bacteria; p__Firmicutes; c__Clostridia; o__Clostridiales; f__Clostridiaceae; g__Clostridium_sensu_stricto_1
ASV00085	ASV00085	394eda29c886632f514dd94b58381186	d__Bacteria; p__Proteobacteria; c__Gammaproteobacteria; o__Pasteurellales; f__Pasteurellaceae; g__Haemophilus
ASV00086	ASV00086	9f3a4f155baf0ed6edb900bca0615674	d__Bacteria; p__Actinobacteriota; c__Actinobacteria; o__Micrococcales; f__Intrasporangiaceae
ASV00087	ASV00087	7fe6fdd9ae79affe38f3e22482cf3cab	d__Bacteria; p__Firmicutes; c__Bacilli; o__Lactobacillales; f__Streptococcaceae; g__Streptococcus
ASV00088	ASV00088	0c579d21280801f02a641e1608606927	d__Bacteria; p__Actinobacteriota; c__Actinobacteria; o__Micrococcales; f__Micrococcaceae; g__Micrococcus
ASV00089	ASV00089	7911816f5e81f650f769aba0d5c708cb	d__Bacteria; p__Cyanobacteria; c__Cyanobacteriia; o__Chloroplast; f__Chloroplast; g__Chloroplast
ASV00090	ASV00090	a810c79a3f33d1086f7369bae877d119	d__Bacteria; p__Firmicutes; c__Bacilli; o__Lactobacillales
ASV00091	ASV00091	ee3a875649e6166561327938ef1421d7	d__Bacteria; p__Firmicutes; c__Clostridia; o__Clostridiales; f__Clostridiaceae; g__Sarcina; s__uncultured_bacterium
ASV00092	ASV00092	df031cac71bcde495c611bd4fac2b75a	d__Bacteria; p__Actinobacteriota; c__Actinobacteria; o__Micrococcales; f__Brevibacteriaceae; g__Brevibacterium
ASV00093	ASV00093	ef9abd3378e2ba521243ffb5b1e5b9d8	d__Bacteria; p__Bacteroidota; c__Bacteroidia; o__Bacteroidales; f__Porphyromonadaceae; g__Porphyromonas
ASV00094	ASV00094	22b3c70cdfb1714224e1bf8a6314bee9	d__Bacteria; p__Firmicutes; c__Clostridia; o__Peptostreptococcales-Tissierellales; f__Peptostreptococcales-Tissierellales; g__Finegoldia; s__uncultured_bacterium
ASV00095	ASV00095	c7c7262536c1676b4a7656454ba14cc8	d__Bacteria; p__Proteobacteria; c__Gammaproteobacteria; o__Pasteurellales; f__Pasteurellaceae; g__Actinobacillus
ASV00096	ASV00096	0fce2a74cd42f6cab4e11fc624d711f1	d__Bacteria; p__Proteobacteria; c__Gammaproteobacteria; o__Pasteurellales; f__Pasteurellaceae; g__Aggregatibacter
ASV00098	ASV00098	4e0763702795e6afb59e7d22281a0099	d__Bacteria; p__Firmicutes; c__Bacilli; o__Staphylococcales; f__Staphylococcaceae; g__Staphylococcus
ASV00099	ASV00099	938e81587dd1f92bc9595180ad8dcd6f	d__Bacteria; p__Firmicutes; c__Bacilli; o__Lactobacillales; f__Streptococcaceae; g__Streptococcus
ASV00100	ASV00100	19242d6e262c55c76fdde74fbd05d9ad	d__Bacteria; p__Proteobacteria; c__Gammaproteobacteria; o__Pseudomonadales; f__Moraxellaceae; g__Acinetobacter
ASV00101	ASV00101	107273e73071282e4d0f4a0b46548da5	d__Bacteria; p__Proteobacteria; c__Gammaproteobacteria; o__Aeromonadales; f__Aeromonadaceae; g__Aeromonas
ASV00102	ASV00102	79fd4ccc7a468c0c2be80c48ff6daee8	d__Bacteria; p__Firmicutes; c__Bacilli; o__Lactobacillales; f__Streptococcaceae; g__Streptococcus
ASV00103	ASV00103	7ff49b8b5db2e662d003f2acf2d9a094	d__Bacteria; p__Proteobacteria; c__Gammaproteobacteria; o__Pasteurellales; f__Pasteurellaceae; g__Nicoletella; s__Nicoletella_semolina
ASV00104	ASV00104	821130ba72e86c335c55c269f31db0d0	d__Bacteria; p__Firmicutes; c__Clostridia; o__Clostridiales; f__Clostridiaceae; g__Clostridium_sensu_stricto_1; s__Clostridium_butyricum
ASV00105	ASV00105	a4afd8f03147f01f7b92d0be5288109c	d__Bacteria; p__Fusobacteriota; c__Fusobacteriia; o__Fusobacteriales; f__Fusobacteriaceae; g__Fusobacterium
ASV00106	ASV00106	2d4c6e202712bed95ac6f1be68516901	d__Bacteria; p__Proteobacteria; c__Gammaproteobacteria; o__Burkholderiales; f__Neisseriaceae; g__Alysiella; s__Alysiella_crassa
ASV00107	ASV00107	2c982937754e6321f861027032db80f7	d__Bacteria; p__Bacteroidota; c__Bacteroidia; o__Bacteroidales; f__Bacteroidaceae; g__Bacteroides
ASV00108	ASV00108	a3082d016478049dbefd77c93609f586	d__Bacteria; p__Proteobacteria; c__Gammaproteobacteria; o__Burkholderiales; f__Neisseriaceae; g__Alysiella; s__Alysiella_crassa
ASV00109	ASV00109	11f0558dca37009cbf1a6083b0b658e5	d__Bacteria; p__Proteobacteria; c__Gammaproteobacteria; o__Enterobacterales; f__Morganellaceae; g__Providencia
ASV00110	ASV00110	45acefc83494e2b504ca2bebbca07b91	d__Bacteria; p__Proteobacteria; c__Gammaproteobacteria; o__Pasteurellales; f__Pasteurellaceae; g__Actinobacillus
ASV00111	ASV00111	65641452be75528754b5ae258ba661c1	d__Bacteria; p__Firmicutes; c__Bacilli; o__Lactobacillales; f__Aerococcaceae; g__Aerococcus
ASV00112	ASV00112	ee37821b22e5ddf0023c5aaf696fb372	d__Bacteria; p__Firmicutes; c__Bacilli; o__Lactobacillales; f__Lactobacillaceae; g__Lactobacillus; s__uncultured_methanogenic
ASV00113	ASV00113	dcb465a272fc5e539637ca2798d7c090	d__Bacteria; p__Proteobacteria; c__Gammaproteobacteria; o__Pseudomonadales; f__Moraxellaceae; g__Moraxella; s__Moraxella_oblonga
ASV00114	ASV00114	2f7db29d89aa3dce7453fcc7348598e9	d__Bacteria; p__Proteobacteria; c__Gammaproteobacteria; o__Pseudomonadales; f__Pseudomonadaceae; g__Pseudomonas
ASV00115	ASV00115	db1d8e2a3ec12bdf03df47b1aab59bcd	d__Bacteria; p__Actinobacteriota; c__Actinobacteria; o__Corynebacteriales; f__Corynebacteriaceae; g__Corynebacterium
ASV00116	ASV00116	8b91e5b1c412877f96a4a342ab6dc680	d__Bacteria; p__Proteobacteria; c__Gammaproteobacteria; o__Pseudomonadales; f__Moraxellaceae; g__Acinetobacter
ASV00117	ASV00117	e2704c83ba9d4a85c0206ea062ef342e	d__Bacteria; p__Bacteroidota; c__Bacteroidia; o__Flavobacteriales; f__Weeksellaceae; g__Bergeyella; s__uncultured_bacterium
ASV00118	ASV00118	9477d14f8c109bae38f32af89c4c42ee	d__Bacteria; p__Actinobacteriota; c__Actinobacteria; o__Corynebacteriales; f__Corynebacteriaceae; g__Corynebacterium
ASV00119	ASV00119	44cf3d3e7a91fb698ee87c3808f9b1bd	d__Bacteria; p__Firmicutes; c__Bacilli; o__Staphylococcales; f__Staphylococcaceae; g__Salinicoccus; s__uncultured_bacterium
ASV00120	ASV00120	4b7f9c08b81c43388fad434652cd8a77	d__Bacteria; p__Proteobacteria; c__Gammaproteobacteria; o__Pseudomonadales; f__Moraxellaceae
ASV00121	ASV00121	87520801be79fdca9f0b39345d2a7279	d__Bacteria; p__Bacteroidota; c__Bacteroidia; o__Bacteroidales; f__Prevotellaceae; g__Alloprevotella
ASV00122	ASV00122	b83173072d39dca4df55548ae7eb8913	d__Bacteria; p__Firmicutes; c__Bacilli; o__Bacillales; f__Planococcaceae; g__Rummeliibacillus
ASV00123	ASV00123	1034fa664db65b0bbf3b58b0d03b5b10	d__Bacteria; p__Proteobacteria; c__Gammaproteobacteria; o__Pseudomonadales; f__Moraxellaceae
ASV00124	ASV00124	497a26126c9e726c768bdec79e8c4e9b	d__Bacteria; p__Actinobacteriota; c__Actinobacteria; o__Micrococcales; f__Microbacteriaceae; g__Curtobacterium
ASV00125	ASV00125	26b49807524ea843053eb0ed326b69eb	d__Bacteria; p__Proteobacteria; c__Gammaproteobacteria; o__Pseudomonadales; f__Moraxellaceae; g__Psychrobacter
ASV00126	ASV00126	b21f8cd99a1ca2af3f89fd2faf0ce13e	d__Bacteria; p__Bacteroidota; c__Bacteroidia; o__Flavobacteriales; f__Weeksellaceae; g__Chryseobacterium
ASV00127	ASV00127	5cb09f2e80e3d7def14ad9d664af073d	d__Bacteria; p__Proteobacteria; c__Gammaproteobacteria; o__Burkholderiales; f__Burkholderiaceae; g__Lautropia; s__uncultured_bacterium
ASV00128	ASV00128	940c5c7f5d291961c87dd25da8580e29	d__Bacteria; p__Firmicutes; c__Bacilli; o__Erysipelotrichales; f__Erysipelotrichaceae; g__Faecalibaculum; s__uncultured_bacterium
ASV00129	ASV00129	8b9ce5d63321e8cbc4516380a4ecbca9	d__Bacteria; p__Firmicutes; c__Bacilli; o__Bacillales; f__Planococcaceae; g__Kurthia
ASV00130	ASV00130	b16299c25cc27443a895b8f9d07a9030	d__Bacteria; p__Proteobacteria; c__Gammaproteobacteria; o__Pseudomonadales; f__Moraxellaceae
ASV00131	ASV00131	a422e01df3ee8c78d72cdfcabab91f3e	d__Bacteria; p__Proteobacteria; c__Gammaproteobacteria; o__Pasteurellales; f__Pasteurellaceae; g__Actinobacillus
ASV00132	ASV00132	f9b19f512c042fd9e1417b671688caf0	d__Bacteria; p__Firmicutes; c__Bacilli; o__Lactobacillales; f__Streptococcaceae; g__Streptococcus
ASV00133	ASV00133	b165eef2ac83e1616fd2aebca635c0c5	d__Bacteria; p__Bacteroidota; c__Bacteroidia; o__Flavobacteriales; f__Weeksellaceae; g__Bergeyella; s__uncultured_Bergeyella
ASV00134	ASV00134	9cf5d67b7c53a399691e687fb968ccf9	d__Bacteria; p__Firmicutes; c__Bacilli; o__Lactobacillales; f__Streptococcaceae; g__Streptococcus
ASV00135	ASV00135	6d157c49a79184ad60f86a0ab78a0abc	d__Bacteria; p__Proteobacteria; c__Gammaproteobacteria; o__Burkholderiales; f__Alcaligenaceae; g__Oligella; s__uncultured_bacterium
ASV00136	ASV00136	0548b11b6de90319756016a02baab332	d__Bacteria; p__Proteobacteria; c__Gammaproteobacteria; o__Pasteurellales; f__Pasteurellaceae; g__Aggregatibacter
ASV00137	ASV00137	3ee2f30e70c2ec005a999d3e1ef5e83e	d__Bacteria; p__Bacteroidota; c__Bacteroidia; o__Bacteroidales; f__Prevotellaceae; g__Alloprevotella
ASV00138	ASV00138	9ac3bb1d7dedb08a012692a6f536b5af	d__Bacteria; p__Proteobacteria; c__Alphaproteobacteria; o__Sphingomonadales; f__Sphingomonadaceae; g__Sphingomonas
ASV00139	ASV00139	fe5b867a508c1fe71eac03b2d7d41488	d__Bacteria; p__Actinobacteriota; c__Actinobacteria; o__Corynebacteriales; f__Corynebacteriaceae; g__Corynebacterium
ASV00140	ASV00140	868e0165fe32a8925b7f20afa5e1dbfc	d__Bacteria; p__Proteobacteria; c__Gammaproteobacteria; o__Burkholderiales; f__Comamonadaceae
ASV00141	ASV00141	c0d5395792eadbf5f62e8ffb14fa0262	d__Bacteria; p__Proteobacteria; c__Alphaproteobacteria; o__Rickettsiales; f__Mitochondria; g__Mitochondria; s__Triticum_aestivum
ASV00142	ASV00142	201391f5f6a276f15ebf01b9e92548ad	d__Bacteria; p__Bacteroidota; c__Bacteroidia; o__Bacteroidales; f__Porphyromonadaceae; g__Porphyromonas; s__uncultured_bacterium
ASV00143	ASV00143	55cc4f753ac3619731665b16b209af3f	d__Bacteria; p__Actinobacteriota; c__Actinobacteria; o__Micrococcales; f__Promicromonosporaceae; g__Isoptericola
ASV00144	ASV00144	45c1d7faf81dc4302d343b7283aa3c0d	d__Bacteria; p__Actinobacteriota; c__Actinobacteria; o__Micrococcales; f__Micrococcaceae; g__Enteractinococcus; s__uncultured_bacterium
ASV00145	ASV00145	0e6cf995b97eff85ea7b923e98fd1fa2	d__Bacteria; p__Actinobacteriota; c__Actinobacteria; o__Micrococcales; f__Intrasporangiaceae; g__Janibacter
ASV00146	ASV00146	c923b0df399a44f6b47502da3397300b	d__Bacteria; p__Proteobacteria; c__Gammaproteobacteria; o__Burkholderiales; f__Neisseriaceae; g__Alysiella; s__Alysiella_crassa
ASV00147	ASV00147	cb41ecd0e43a34a551cec6cb76a79843	d__Bacteria; p__Actinobacteriota; c__Actinobacteria; o__Corynebacteriales; f__Corynebacteriaceae; g__Corynebacterium
ASV00148	ASV00148	2fca4e315fdae54b094426e3841e8ec0	d__Bacteria; p__Firmicutes; c__Clostridia; o__Clostridiales; f__Clostridiaceae; g__Sarcina; s__uncultured_bacterium
ASV00149	ASV00149	7d184e176c01a5398d2a1c632cb75978	d__Bacteria; p__Firmicutes; c__Bacilli; o__Lactobacillales; f__Streptococcaceae; g__Streptococcus; s__Streptococcus_sp.
ASV00150	ASV00150	1c77a0bf03b01729aeb3ff255955b647	d__Bacteria; p__Bacteroidota; c__Bacteroidia; o__Bacteroidales; f__Bacteroidaceae; g__Bacteroides
ASV00151	ASV00151	8ba95dc9039b445b0e6a78ce16089a94	d__Bacteria; p__Firmicutes; c__Negativicutes; o__Veillonellales-Selenomonadales; f__Veillonellaceae; g__Veillonella
ASV00152	ASV00152	fa75e4a8d77483c82a344c520c19f153	d__Bacteria; p__Firmicutes; c__Bacilli; o__Lactobacillales; f__Carnobacteriaceae; g__Alloiococcus; s__uncultured_bacterium
ASV00153	ASV00153	5648dccee530d68ceb3e4d7d22cf8756	d__Bacteria; p__Proteobacteria; c__Gammaproteobacteria; o__Pseudomonadales; f__Pseudomonadaceae; g__Pseudomonas
ASV00154	ASV00154	8d697146cb9f47d316f2eb36c49b92c6	d__Bacteria; p__Proteobacteria; c__Gammaproteobacteria; o__Pseudomonadales; f__Moraxellaceae; g__Moraxella; s__Moraxella_bovoculi
ASV00155	ASV00155	fe3d89d3013a6f723037fa55d117a00a	d__Bacteria; p__Proteobacteria; c__Gammaproteobacteria; o__Burkholderiales; f__Chromobacteriaceae; g__Vogesella; s__uncultured_bacterium
ASV00156	ASV00156	118ad1476f8eb1080ba285e99cce112a	d__Bacteria; p__Proteobacteria; c__Gammaproteobacteria; o__Burkholderiales; f__Alcaligenaceae; g__Oligella; s__uncultured_bacterium
ASV00157	ASV00157	819e7b6e3a69952bf4173f7a95e79157	d__Bacteria; p__Firmicutes; c__Bacilli; o__Lactobacillales; f__Carnobacteriaceae
ASV00158	ASV00158	1fd6bc25da83cd0fb75d720b1011c0ba	d__Bacteria; p__Proteobacteria; c__Gammaproteobacteria; o__Pseudomonadales; f__Pseudomonadaceae; g__Pseudomonas
ASV00159	ASV00159	c80240af2d2a2456f1043628a0f9e3fe	d__Bacteria; p__Firmicutes; c__Bacilli; o__Lactobacillales; f__Streptococcaceae; g__Streptococcus; s__Streptococcus_suis
ASV00160	ASV00160	a9a33e1f6aeeeebae7ad720e0efb43b6	d__Bacteria; p__Bacteroidota; c__Bacteroidia; o__Sphingobacteriales; f__Sphingobacteriaceae; g__Pedobacter
ASV00161	ASV00161	7d78ed99b08bd1723065fdd795d17e9c	d__Bacteria; p__Actinobacteriota; c__Actinobacteria; o__Corynebacteriales; f__Corynebacteriaceae; g__Corynebacterium
ASV00162	ASV00162	f17d959760b1fa8a8c0ac74b621bdbb4	d__Bacteria; p__Proteobacteria; c__Alphaproteobacteria; o__Rickettsiales; f__Mitochondria; g__Mitochondria; s__Arachis_hypogaea
ASV00163	ASV00163	df12b9259965aa31198c552af5c61404	d__Bacteria; p__Firmicutes; c__Bacilli; o__Lactobacillales; f__Aerococcaceae; g__Facklamia; s__Facklamia_tabacinasalis
ASV00164	ASV00164	2ef1e51ab1cf99a3c6417b05a060830e	d__Bacteria; p__Firmicutes; c__Bacilli; o__Lactobacillales; f__Lactobacillaceae; g__Lactobacillus
ASV00165	ASV00165	9f6e4606eeef34ecab4436ad152de2ae	d__Bacteria; p__Proteobacteria; c__Gammaproteobacteria; o__Xanthomonadales; f__Rhodanobacteraceae; g__Luteibacter
ASV00166	ASV00166	32d41db4f6cad40a23b34136e99ce693	d__Bacteria; p__Bacteroidota; c__Bacteroidia; o__Bacteroidales; f__Porphyromonadaceae; g__Porphyromonas
ASV00167	ASV00167	df0e3d38eec730326754d8c17a8b8efe	d__Bacteria; p__Firmicutes; c__Bacilli; o__Erysipelotrichales; f__Erysipelotrichaceae; g__Turicibacter
ASV00168	ASV00168	d15bc449222795a9ff230013aa633686	d__Bacteria; p__Proteobacteria; c__Gammaproteobacteria; o__Pseudomonadales; f__Moraxellaceae; g__Acinetobacter
ASV00169	ASV00169	95f611bbd3fd3a186a384d6d902b1bcf	d__Bacteria; p__Proteobacteria; c__Gammaproteobacteria; o__Pasteurellales; f__Pasteurellaceae
ASV00170	ASV00170	1930d2ae4018583d606e705beea31bd1	d__Bacteria; p__Bacteroidota; c__Bacteroidia; o__Bacteroidales; f__Muribaculaceae; g__Muribaculaceae; s__uncultured_Bacteroidales
ASV00171	ASV00171	39f93c0bab9cbe762b2f789ad2962cf0	d__Bacteria; p__Firmicutes; c__Clostridia; o__Lachnospirales; f__Lachnospiraceae; g__Lachnospiraceae_AC2044_group; s__uncultured_rumen
ASV00172	ASV00172	2975801d295bca4e1c4ac89174d67519	d__Bacteria; p__Bacteroidota; c__Bacteroidia; o__Bacteroidales; f__Porphyromonadaceae; g__Porphyromonas; s__unidentified
ASV00173	ASV00173	95fdd816723ca482a5caba10bea171c8	d__Bacteria; p__Firmicutes; c__Bacilli; o__Lactobacillales; f__Lactobacillaceae; g__Lactobacillus
ASV00174	ASV00174	cd9401a6bce4a63af516d06d2a843f9d	d__Bacteria; p__Firmicutes; c__Negativicutes; o__Veillonellales-Selenomonadales; f__Veillonellaceae; g__Veillonella
ASV00175	ASV00175	d6443ae1b639b169177263669b3256d9	d__Bacteria; p__Firmicutes; c__Clostridia; o__Lachnospirales; f__Lachnospiraceae; g__A2; s__uncultured_bacterium
ASV00176	ASV00176	3ce742f22612219804f9c605f09047e3	d__Bacteria; p__Firmicutes; c__Negativicutes; o__Veillonellales-Selenomonadales; f__Veillonellaceae; g__Veillonella; s__uncultured_methanogenic
ASV00177	ASV00177	c205ffd4253c665eb57b25e1e8918faf	d__Bacteria; p__Proteobacteria; c__Gammaproteobacteria; o__Pseudomonadales; f__Moraxellaceae; g__Moraxella
ASV00178	ASV00178	c6dc07711191c934897ecc7cd34f382a	d__Bacteria; p__Bacteroidota; c__Bacteroidia; o__Flavobacteriales; f__Weeksellaceae; g__Bergeyella; s__uncultured_bacterium
ASV00179	ASV00179	33aea0b06eed52aea6dfea00584e2312	d__Bacteria; p__Bacteroidota; c__Bacteroidia; o__Bacteroidales; f__Muribaculaceae; g__Muribaculaceae; s__uncultured_bacterium
ASV00180	ASV00180	0ed3a6836e138f14044f6950ad7280d2	d__Bacteria; p__Actinobacteriota; c__Actinobacteria; o__Actinomycetales; f__Actinomycetaceae; g__Actinomyces
ASV00181	ASV00181	62fbd5d8dc1cd29df060b8b6c46e1352	d__Bacteria; p__Firmicutes; c__Bacilli; o__Staphylococcales; f__Staphylococcaceae; g__Jeotgalicoccus
ASV00182	ASV00182	e1c7d97fe13e9127d225d76a1feb8c78	d__Bacteria; p__Proteobacteria; c__Alphaproteobacteria; o__Rhizobiales; f__Rhizobiaceae; g__Allorhizobium-Neorhizobium-Pararhizobium-Rhizobium
ASV00183	ASV00183	f797f04703f752d39e88cc7a73f8c41f	d__Bacteria; p__Firmicutes; c__Bacilli; o__Lactobacillales; f__Streptococcaceae; g__Streptococcus; s__Streptococcus_porci
ASV00184	ASV00184	b383a0f98e44fe8a7452ebf944105c48	d__Bacteria; p__Firmicutes; c__Bacilli; o__Bacillales; f__Bacillaceae; g__Bacillus
ASV00185	ASV00185	6a4c0e5943a7eb8c9f0b5b5e69171828	d__Bacteria; p__Actinobacteriota; c__Actinobacteria; o__Corynebacteriales; f__Corynebacteriaceae; g__Corynebacterium; s__Corynebacterium_aurimucosum
ASV00186	ASV00186	820f6693f569e339f183638cd73a7fe6	d__Bacteria; p__Actinobacteriota; c__Actinobacteria; o__Corynebacteriales; f__Corynebacteriaceae; g__Lawsonella; s__uncultured_bacterium
ASV00187	ASV00187	1637345f45b90ef2aba65723fddc6151	d__Bacteria; p__Firmicutes; c__Bacilli; o__Lactobacillales; f__Streptococcaceae; g__Streptococcus
ASV00188	ASV00188	c60124e01f5ebfe2f9962bae385cb8c8	d__Bacteria; p__Bacteroidota; c__Bacteroidia; o__Bacteroidales; f__Prevotellaceae; g__Alloprevotella; s__Prevotella_sp.
ASV00189	ASV00189	467be98bf4dc74b30958569d801b1861	d__Bacteria; p__Bacteroidota; c__Bacteroidia; o__Bacteroidales; f__Prevotellaceae; g__Alloprevotella; s__Prevotella_sp.
ASV00190	ASV00190	06637cc72d103d5b72953db82ead8107	d__Bacteria; p__Bacteroidota; c__Bacteroidia; o__Bacteroidales; f__Prevotellaceae; g__Alloprevotella; s__Prevotella_sp.
ASV00191	ASV00191	a054d10c8a4d689889e40d8cd0c5b4cf	d__Bacteria; p__Proteobacteria; c__Gammaproteobacteria; o__Burkholderiales; f__Neisseriaceae; g__Alysiella
ASV00192	ASV00192	ec43f1012f180c84e832143ca1a9f82e	d__Bacteria; p__Proteobacteria; c__Gammaproteobacteria; o__Burkholderiales; f__Neisseriaceae; g__Neisseria; s__Neisseria_sp.
ASV00193	ASV00193	4f5efd25dacb5d639316e7291ff6ff8b	d__Bacteria; p__Proteobacteria; c__Gammaproteobacteria; o__Burkholderiales; f__Neisseriaceae; g__Neisseria
ASV00194	ASV00194	ac86fe67109cb2b66e9e6eb96a2c0537	d__Bacteria; p__Proteobacteria; c__Gammaproteobacteria; o__Burkholderiales; f__Neisseriaceae
ASV00195	ASV00195	daae43be6cf06991f62a085ba8bff3b6	d__Bacteria; p__Bacteroidota; c__Bacteroidia; o__Bacteroidales; f__Muribaculaceae; g__Muribaculaceae; s__uncultured_bacterium
ASV00196	ASV00196	633ccb5573c2e11050a0fe1318baff00	d__Bacteria; p__Bacteroidota; c__Bacteroidia; o__Bacteroidales; f__Prevotellaceae; g__Prevotella
ASV00197	ASV00197	709ac95936f36a657d0922bed1440290	d__Bacteria; p__Actinobacteriota; c__Actinobacteria; o__Micrococcales; f__Intrasporangiaceae; g__Ornithinicoccus; s__uncultured_bacterium
ASV00198	ASV00198	75b4531b6e2a608e7251f2f9baef4534	d__Bacteria; p__Proteobacteria; c__Gammaproteobacteria; o__Xanthomonadales; f__Xanthomonadaceae; g__Stenotrophomonas
ASV00199	ASV00199	215f95652a80ea1d25fb2c3bc85d860d	d__Bacteria; p__Proteobacteria; c__Gammaproteobacteria; o__Pasteurellales; f__Pasteurellaceae; g__Actinobacillus
ASV00200	ASV00200	0df6c802966e8670279671824da4f10a	d__Bacteria; p__Firmicutes; c__Bacilli; o__Lactobacillales; f__Lactobacillaceae; g__Lactobacillus
ASV00201	ASV00201	0a21726cd4952a96635576553da67787	d__Bacteria; p__Bacteroidota; c__Bacteroidia; o__Bacteroidales; f__Prevotellaceae; g__Alloprevotella
ASV00202	ASV00202	e2bd3a9338e344ff658675239fdea3ff	d__Bacteria; p__Actinobacteriota; c__Actinobacteria; o__Corynebacteriales; f__Corynebacteriaceae; g__Corynebacterium
ASV00203	ASV00203	1b51357852b0b814b4d9918c6f0ab762	d__Bacteria; p__Firmicutes; c__Bacilli; o__Lactobacillales; f__Streptococcaceae; g__Streptococcus
ASV00204	ASV00204	ca3e0de76e3cc9a192c40db0b9a4e7ec	d__Bacteria; p__Actinobacteriota; c__Actinobacteria; o__Corynebacteriales; f__Corynebacteriaceae; g__Corynebacterium; s__Corynebacterium_maris
ASV00205	ASV00205	36bb0a21dca3691ce721e46f902bad93	d__Bacteria; p__Actinobacteriota; c__Actinobacteria; o__Micrococcales
ASV00206	ASV00206	c2a787cf867ebfdce216002bcc8a94e1	d__Bacteria; p__Proteobacteria; c__Alphaproteobacteria; o__Rhizobiales; f__Rhizobiaceae; g__Allorhizobium-Neorhizobium-Pararhizobium-Rhizobium
ASV00207	ASV00207	c66ea3d804ab0d5346b5d0a31b4562ae	d__Bacteria; p__Proteobacteria; c__Gammaproteobacteria; o__Xanthomonadales; f__Xanthomonadaceae; g__Stenotrophomonas
ASV00208	ASV00208	26c6e3ed14694582e207478c1f23c21f	d__Bacteria; p__Firmicutes; c__Bacilli; o__Erysipelotrichales; f__Erysipelotrichaceae; g__Turicibacter
ASV00209	ASV00209	675c847bccbc53942ebb7b8cbb4efc4d	d__Bacteria; p__Bacteroidota; c__Bacteroidia; o__Bacteroidales; f__Prevotellaceae; g__Prevotella
ASV00210	ASV00210	1e42156f413459a1362188258b027cae	d__Bacteria; p__Firmicutes; c__Bacilli; o__Lactobacillales; f__Carnobacteriaceae
ASV00211	ASV00211	96286250d926d637fe2f47db3baa3575	d__Bacteria; p__Actinobacteriota; c__Actinobacteria; o__Micrococcales; f__Brevibacteriaceae; g__Brevibacterium; s__uncultured_bacterium
ASV00212	ASV00212	528090fd5a297e5dc03a373355040000	d__Bacteria; p__Bacteroidota; c__Bacteroidia; o__Bacteroidales; f__Prevotellaceae; g__Alloprevotella; s__Prevotella_sp.
ASV00213	ASV00213	d64c7d6eefe2943b465d4c1232e3dfe5	d__Bacteria; p__Firmicutes; c__Negativicutes; o__Veillonellales-Selenomonadales; f__Veillonellaceae; g__Veillonella; s__Veillonella_sp.
ASV00214	ASV00214	9d13b029feca9351027e64d5c439e3c9	d__Bacteria; p__Firmicutes; c__Bacilli; o__Lactobacillales; f__Streptococcaceae; g__Streptococcus
ASV00215	ASV00215	12322f15c5dcca422f121c2e90eb3566	d__Bacteria; p__Proteobacteria; c__Alphaproteobacteria; o__Caulobacterales; f__Caulobacteraceae; g__Brevundimonas; s__Brevundimonas_diminuta
ASV00216	ASV00216	46919701829f57fa2c77facf30a11355	d__Bacteria; p__Firmicutes; c__Clostridia; o__Peptostreptococcales-Tissierellales; f__Anaerovoracaceae; g__Mogibacterium
ASV00217	ASV00217	b2ea9ccd53772e114d90db37dab66930	d__Bacteria; p__Actinobacteriota; c__Actinobacteria; o__Micrococcales; f__Microbacteriaceae; g__Leucobacter
ASV00218	ASV00218	c3acca189872ec7b02ba8d9493f26579	d__Bacteria; p__Proteobacteria; c__Gammaproteobacteria; o__Pseudomonadales; f__Moraxellaceae; g__Moraxella
ASV00219	ASV00219	566e0022eb4f65298883ce9017cca3e7	d__Bacteria; p__Firmicutes; c__Clostridia; o__Clostridiales; f__Clostridiaceae; g__Clostridium_sensu_stricto_1
ASV00220	ASV00220	ee1814eae7134c82250cc7f18837c0d7	d__Bacteria; p__Firmicutes; c__Bacilli; o__Bacillales; f__Bacillaceae; g__Oceanobacillus; s__uncultured_bacterium
ASV00221	ASV00221	e8386d3a307c208c4b9f0a756259cd6b	d__Bacteria; p__Proteobacteria; c__Gammaproteobacteria; o__Pseudomonadales; f__Moraxellaceae; g__Acinetobacter
ASV00222	ASV00222	7fb08fa9b7b2eef6a3db57d0de769227	d__Bacteria; p__Firmicutes; c__Clostridia; o__Peptostreptococcales-Tissierellales; f__Peptostreptococcales-Tissierellales; g__Peptoniphilus
ASV00223	ASV00223	edcd254593221cbb7d4d4da834f07a0e	d__Bacteria; p__Proteobacteria; c__Gammaproteobacteria; o__Diplorickettsiales; f__Diplorickettsiaceae; g__Aquicella
ASV00224	ASV00224	b04309cbbac040e75d7cb1b80fc359d2	d__Bacteria; p__Proteobacteria; c__Gammaproteobacteria; o__Burkholderiales; f__Neisseriaceae; g__Alysiella
ASV00225	ASV00225	55e2d7da8ea712bbd4185968a4841314	d__Bacteria; p__Actinobacteriota; c__Actinobacteria; o__Micrococcales; f__Micrococcaceae; g__Enteractinococcus; s__uncultured_bacterium
ASV00226	ASV00226	ff9d93d7b7e46787568f2d241caeaf3b	d__Bacteria; p__Proteobacteria; c__Gammaproteobacteria; o__Pseudomonadales; f__Pseudomonadaceae; g__Pseudomonas
ASV00227	ASV00227	a47f1d9b166707448add5c1c113eb511	d__Bacteria; p__Proteobacteria; c__Gammaproteobacteria; o__Pseudomonadales; f__Pseudomonadaceae; g__Pseudomonas
ASV00228	ASV00228	cc761daf51f27c423da57f3f1f0ff5cc	d__Bacteria; p__Proteobacteria; c__Gammaproteobacteria; o__Enterobacterales; f__Erwiniaceae; g__Pantoea
ASV00229	ASV00229	7b7f9c073366c233fa85c7a9aee5903c	d__Bacteria; p__Actinobacteriota; c__Actinobacteria; o__Micrococcales; f__Promicromonosporaceae; g__Isoptericola
ASV00230	ASV00230	5931b5afa4f691e81f9fa835539139d9	d__Bacteria; p__Proteobacteria; c__Gammaproteobacteria; o__Diplorickettsiales; f__Diplorickettsiaceae; g__Rickettsiella
ASV00231	ASV00231	ba7733f712ed57406f90b6114c8aeaa6	d__Bacteria; p__Proteobacteria; c__Gammaproteobacteria; o__Pseudomonadales; f__Moraxellaceae
ASV00232	ASV00232	c1def48b42e159b33dd366fb124ea638	d__Bacteria; p__Bacteroidota; c__Bacteroidia; o__Bacteroidales; f__Muribaculaceae; g__Muribaculaceae; s__uncultured_bacterium
ASV00233	ASV00233	0c29d977a519492100171844d9f393b6	d__Bacteria; p__Bacteroidota; c__Bacteroidia; o__Bacteroidales; f__Prevotellaceae; g__Alloprevotella; s__Prevotella_sp.
ASV00234	ASV00234	6a5399f9f2e1742dcd9bc68d3c4524ac	d__Bacteria; p__Bacteroidota; c__Bacteroidia; o__Bacteroidales; f__Prevotellaceae; g__Alloprevotella; s__Prevotella_sp.
ASV00235	ASV00235	e00926b67a904daf78ee51c1f91b0f2b	d__Bacteria; p__Actinobacteriota; c__Actinobacteria; o__Micrococcales; f__Micrococcaceae; g__Enteractinococcus; s__uncultured_bacterium
ASV00236	ASV00236	ca9c66d47347c03d0343d6fe03ed8636	d__Bacteria; p__Proteobacteria; c__Gammaproteobacteria; o__Pasteurellales; f__Pasteurellaceae; g__Haemophilus
ASV00237	ASV00237	6ef7b60db4dbb513998e92a308afafe3	d__Bacteria; p__Firmicutes; c__Negativicutes; o__Veillonellales-Selenomonadales; f__Veillonellaceae; g__Veillonella
ASV00238	ASV00238	02a3bceaae3f46ce65712d73282df795	d__Bacteria; p__Firmicutes; c__Bacilli; o__Lactobacillales; f__Streptococcaceae; g__Streptococcus
ASV00239	ASV00239	0cbab642efd23fa36b17cb42f60fad14	d__Bacteria; p__Actinobacteriota; c__Actinobacteria; o__Micrococcales; f__Micrococcaceae; g__Yaniella; s__uncultured_bacterium
ASV00240	ASV00240	0ff52ecd45be79c478d82cfd5bd2e9cd	d__Bacteria; p__Proteobacteria; c__Gammaproteobacteria; o__Pseudomonadales; f__Moraxellaceae; g__Acinetobacter
ASV00241	ASV00241	7d88cb85b80e0024b54a61e7a6da3bf0	d__Bacteria; p__Firmicutes; c__Bacilli; o__Bacillales; f__Bacillaceae; g__Bacillus
ASV00242	ASV00242	5673ae66819e3bdbbc09461e4959159e	d__Bacteria; p__Proteobacteria; c__Gammaproteobacteria; o__Enterobacterales; f__Erwiniaceae; g__Pantoea
ASV00243	ASV00243	4e3a68532939aec65620000d57892a6b	d__Bacteria; p__Firmicutes; c__Bacilli; o__Lactobacillales; f__Carnobacteriaceae; g__Atopostipes; s__uncultured_bacterium
ASV00244	ASV00244	fac54fffc3590462dcdb5d93230fbb44	d__Bacteria; p__Actinobacteriota; c__Actinobacteria; o__Propionibacteriales; f__Propionibacteriaceae; g__Cutibacterium; s__Cutibacterium_granulosum
ASV00245	ASV00245	912f795ef3617aeb65ff9ad69b9567a8	d__Bacteria; p__Proteobacteria; c__Gammaproteobacteria; o__Xanthomonadales; f__Xanthomonadaceae; g__Stenotrophomonas
ASV00246	ASV00246	c311b942cce8213b5cd1e298d3b0e080	d__Bacteria; p__Firmicutes; c__Clostridia; o__Peptostreptococcales-Tissierellales; f__Peptostreptococcaceae; g__Peptostreptococcus; s__Peptostreptococcus_sp.
ASV00247	ASV00247	5292f29cab69c370997bcb039ef68d64	d__Bacteria; p__Bacteroidota; c__Bacteroidia; o__Bacteroidales; f__Bacteroidaceae; g__Bacteroides
ASV00248	ASV00248	b74673600a6d0cd0ba18f7d722def06c	d__Bacteria; p__Firmicutes; c__Bacilli; o__Lactobacillales; f__Leuconostocaceae; g__Weissella
ASV00249	ASV00249	079100e2145dba816b52d3dda2798b96	d__Bacteria; p__Proteobacteria; c__Gammaproteobacteria; o__Burkholderiales; f__Neisseriaceae; g__Neisseria; s__Neisseria_sp.
ASV00250	ASV00250	31e7d17e144a4d5557907c0ff9db56dd	d__Bacteria; p__Firmicutes; c__Clostridia; o__Clostridia; f__Hungateiclostridiaceae; g__Mageibacillus; s__Clostridiales_bacterium
ASV00251	ASV00251	374b724806294b861c4ed5cfb74e2f31	d__Bacteria; p__Proteobacteria; c__Alphaproteobacteria; o__Rhizobiales; f__Beijerinckiaceae; g__Methylobacterium-Methylorubrum
ASV00252	ASV00252	8ebe473cdfa1d4ca1af9537a022dbd79	d__Bacteria; p__Firmicutes; c__Bacilli; o__Lactobacillales; f__Streptococcaceae; g__Streptococcus; s__Streptococcus_sp.
ASV00253	ASV00253	0e0ccd8beb834b40f7d3f1b8b90bcbd5	d__Bacteria; p__Proteobacteria; c__Gammaproteobacteria; o__Pasteurellales; f__Pasteurellaceae; g__Actinobacillus
ASV00254	ASV00254	1a2a200b9491b6d499c566e122dca5d3	d__Bacteria; p__Proteobacteria; c__Gammaproteobacteria; o__Pasteurellales; f__Pasteurellaceae; g__Actinobacillus
ASV00255	ASV00255	dc419b0c9c24edc2289c9dc000e8990c	d__Bacteria; p__Bacteroidota; c__Bacteroidia; o__Flavobacteriales; f__Weeksellaceae; g__Bergeyella; s__uncultured_Bergeyella
ASV00256	ASV00256	dee4f93fff44255e31e05750a178d3e8	d__Bacteria; p__Bacteroidota; c__Bacteroidia; o__Flavobacteriales; f__Weeksellaceae; g__uncultured; s__Chishuiella_sp.
ASV00257	ASV00257	31f71ce5b3e181687916a3ce57c0e880	d__Bacteria; p__Actinobacteriota; c__Actinobacteria; o__Corynebacteriales; f__Dietziaceae; g__Dietzia
ASV00258	ASV00258	5fb0cddd85dbd64304a5786e2a8e0a7f	d__Bacteria; p__Proteobacteria; c__Gammaproteobacteria; o__Pseudomonadales; f__Pseudomonadaceae; g__Pseudomonas; s__Pseudomonas_pertucinogena
ASV00259	ASV00259	a0c102f1c477122a16c2939c2e751bbf	d__Bacteria; p__Proteobacteria; c__Gammaproteobacteria; o__Pasteurellales; f__Pasteurellaceae; g__Actinobacillus
ASV00260	ASV00260	153a1c462f6c9cc86cb69c231e968272	d__Bacteria; p__Proteobacteria; c__Gammaproteobacteria; o__Pasteurellales; f__Pasteurellaceae; g__Actinobacillus
ASV00261	ASV00261	976bf4643424ff02c4dc10ab49d6ea3a	d__Bacteria; p__Firmicutes; c__Clostridia; o__Clostridiales; f__Clostridiaceae; g__Sarcina; s__uncultured_bacterium
ASV00262	ASV00262	c55da16f7bb7e9f858929286c9a8bffd	d__Bacteria; p__Proteobacteria; c__Gammaproteobacteria; o__Pseudomonadales; f__Pseudomonadaceae; g__Pseudomonas; s__Pseudomonas_xanthomarina
ASV00263	ASV00263	f5fa0eccd25b217c54fef5ef749a4fa4	d__Bacteria; p__Verrucomicrobiota; c__Kiritimatiellae; o__WCHB1-41; f__WCHB1-41; g__WCHB1-41; s__uncultured_bacterium
ASV00264	ASV00264	8f54f389e3d2e50a7752b499c582fe25	d__Bacteria; p__Actinobacteriota; c__Actinobacteria; o__Micrococcales; f__Micrococcaceae; g__Citricoccus
ASV00265	ASV00265	e57c5df6a9b3b982472e7754ed31f313	d__Bacteria; p__Proteobacteria; c__Gammaproteobacteria; o__Burkholderiales; f__Oxalobacteraceae; g__Massilia
ASV00266	ASV00266	a76e065bdfde0aa883c898ccf5f092fc	d__Bacteria; p__Proteobacteria; c__Alphaproteobacteria; o__Sphingomonadales; f__Sphingomonadaceae; g__Sphingomonas
ASV00267	ASV00267	72a7f6c3443ad59c6a5a0a5d49df560c	d__Bacteria; p__Proteobacteria; c__Gammaproteobacteria; o__Pasteurellales; f__Pasteurellaceae; g__Actinobacillus
ASV00268	ASV00268	78db7fa6b16b73b101fbb8b282b5330e	d__Bacteria; p__Proteobacteria; c__Gammaproteobacteria; o__Pseudomonadales; f__Pseudomonadaceae; g__Pseudomonas
ASV00269	ASV00269	aeba60c7e1ea257da6e4fe637caa6402	d__Bacteria; p__Proteobacteria; c__Gammaproteobacteria; o__Pasteurellales; f__Pasteurellaceae; g__Actinobacillus
ASV00270	ASV00270	d6efd2da2728fd74ded268122ee05036	d__Bacteria; p__Proteobacteria; c__Alphaproteobacteria; o__Sphingomonadales; f__Sphingomonadaceae; g__Sphingomonas
ASV00271	ASV00271	2ddb215ff668b6a24a9ccf2bb076a453	d__Bacteria; p__Firmicutes; c__Bacilli; o__Lactobacillales; f__Enterococcaceae; g__Tetragenococcus; s__Tetragenococcus_halophilus
ASV00272	ASV00272	e78ecb138a8bee2a728274b849db12c1	d__Bacteria; p__Proteobacteria; c__Gammaproteobacteria; o__Pasteurellales; f__Pasteurellaceae; g__Aggregatibacter; s__uncultured_bacterium
ASV00273	ASV00273	79a0ad1a89fe80d8b650df1184c7dfb2	d__Bacteria; p__Firmicutes; c__Bacilli; o__Bacillales; f__Marinococcaceae; g__Marinococcus
ASV00274	ASV00274	79b54162e8f48780ea04bd6e1931764c	d__Bacteria; p__Bacteroidota; c__Bacteroidia; o__Bacteroidales; f__Porphyromonadaceae; g__Porphyromonas
ASV00275	ASV00275	f4e78e2e397dc8bd3ca2f87c245a8773	d__Bacteria; p__Fusobacteriota; c__Fusobacteriia; o__Fusobacteriales; f__Fusobacteriaceae; g__Fusobacterium
ASV00276	ASV00276	b2574632cd105083065793a728d40c81	d__Bacteria; p__Firmicutes; c__Clostridia; o__Peptostreptococcales-Tissierellales; f__Peptostreptococcales-Tissierellales; g__Peptoniphilus
ASV00277	ASV00277	fc6ba86c5b8dcb0fb3742a44b7b5010b	d__Bacteria; p__Firmicutes; c__Bacilli; o__Staphylococcales; f__Staphylococcaceae; g__Staphylococcus
ASV00278	ASV00278	0a3cf58d4ca062c13d42c9db4ebcbc53	d__Bacteria; p__Cyanobacteria; c__Cyanobacteriia; o__Chloroplast; f__Chloroplast; g__Chloroplast
ASV00279	ASV00279	ca22c3c2d7b539195ba89ad5081f6764	d__Bacteria; p__Bacteroidota; c__Bacteroidia; o__Flavobacteriales; f__Weeksellaceae; g__uncultured; s__Wautersiella_sp.
ASV00280	ASV00280	052ed87a5bce8789c20b59effda065d6	d__Bacteria; p__Firmicutes; c__Clostridia; o__Peptostreptococcales-Tissierellales; f__Peptostreptococcales-Tissierellales; g__Fenollaria; s__uncultured_bacterium
ASV00281	ASV00281	bcba47620c299fd34809f143e3d26dff	d__Bacteria; p__Proteobacteria; c__Alphaproteobacteria; o__Sphingomonadales; f__Sphingomonadaceae; g__Sphingomonas
ASV00282	ASV00282	06c7718e4b6bee68017b55f951469616	d__Bacteria; p__Proteobacteria; c__Gammaproteobacteria; o__Pasteurellales; f__Pasteurellaceae; g__Actinobacillus
ASV00283	ASV00283	7d1949ffc26db00d6830430523791f82	d__Bacteria; p__Bacteroidota; c__Bacteroidia; o__Bacteroidales; f__Prevotellaceae; g__Alloprevotella; s__Prevotella_sp.
ASV00284	ASV00284	adf8882d5fd60155f03f9a52e900d32d	d__Bacteria; p__Proteobacteria; c__Gammaproteobacteria; o__Alteromonadales; f__Alteromonadaceae; g__Rheinheimera
ASV00285	ASV00285	dd3f1d27af1be908d3c3fd143339aa9c	d__Bacteria; p__Firmicutes; c__Clostridia; o__Lachnospirales; f__Lachnospiraceae; g__Lachnospiraceae_NK4A136_group; s__Lachnospiraceae_bacterium
ASV00286	ASV00286	942ec60e75a4f9183b9b69cbf8960379	d__Bacteria; p__Firmicutes; c__Bacilli; o__Lactobacillales; f__Carnobacteriaceae; g__Granulicatella
ASV00287	ASV00287	d3130c9a05340dce24465b8bd17f145d	d__Bacteria; p__Proteobacteria; c__Gammaproteobacteria; o__Burkholderiales; f__Neisseriaceae; g__Alysiella; s__Alysiella_crassa
ASV00288	ASV00288	0a3e268ea7c4362238879acc830e653b	d__Bacteria; p__Bacteroidota; c__Bacteroidia; o__Bacteroidales; f__Porphyromonadaceae; g__Porphyromonas; s__uncultured_bacterium
ASV00289	ASV00289	ac93a78164a47c4ed223345d13c46eb8	d__Bacteria; p__Firmicutes; c__Bacilli; o__Staphylococcales; f__Staphylococcaceae; g__Staphylococcus
ASV00290	ASV00290	7ac5b3a5c082a4143800af34babcf3aa	d__Bacteria; p__Proteobacteria; c__Gammaproteobacteria; o__Pseudomonadales; f__Moraxellaceae; g__Acinetobacter
ASV00291	ASV00291	d048156d64607e2957751aba65b3cbaf	d__Bacteria; p__Proteobacteria; c__Gammaproteobacteria; o__Pasteurellales; f__Pasteurellaceae; g__Aggregatibacter; s__unidentified
ASV00292	ASV00292	2bd9309f2f97cae51d18d06ea1ca519a	d__Bacteria; p__Firmicutes; c__Bacilli; o__Lactobacillales; f__Carnobacteriaceae; g__Granulicatella
ASV00293	ASV00293	92f1720367db58c68a96eceb9feb416a	d__Bacteria; p__Proteobacteria; c__Alphaproteobacteria; o__Rhizobiales; f__Beijerinckiaceae; g__Methylobacterium-Methylorubrum
ASV00294	ASV00294	05fb4c30663dd5e4abb24b336f954958	d__Bacteria; p__Firmicutes; c__Bacilli; o__Lactobacillales
ASV00295	ASV00295	82a84b04152b17298d6fc943a3c09864	d__Bacteria; p__Proteobacteria; c__Gammaproteobacteria; o__Xanthomonadales; f__Xanthomonadaceae
ASV00296	ASV00296	0ebb2cf4a2017aeaefadf9ae5062eb62	d__Bacteria; p__Bacteroidota; c__Bacteroidia; o__Bacteroidales; f__Muribaculaceae; g__Muribaculaceae
ASV00297	ASV00297	9cca219ac7e1d9722ab63545dc219ecd	d__Bacteria; p__Proteobacteria; c__Gammaproteobacteria; o__Pseudomonadales; f__Pseudomonadaceae; g__Pseudomonas
ASV00298	ASV00298	bc6c345a2feb70d3210ba7f89530c5b0	d__Bacteria; p__Firmicutes; c__Bacilli; o__Staphylococcales; f__Staphylococcaceae; g__Jeotgalicoccus
ASV00299	ASV00299	d062aab2d581a40e622dc728e96ff07d	d__Bacteria; p__Firmicutes; c__Bacilli; o__Lactobacillales; f__Carnobacteriaceae; g__Atopostipes; s__uncultured_bacterium
ASV00300	ASV00300	0200d02be26e3aed788c37e533c41238	d__Bacteria; p__Bacteroidota; c__Bacteroidia; o__Bacteroidales; f__Prevotellaceae; g__Prevotella; s__uncultured_bacterium
ASV00301	ASV00301	7389b6c11a50061a457df7ef95f06d22	d__Bacteria; p__Actinobacteriota; c__Actinobacteria; o__Pseudonocardiales; f__Pseudonocardiaceae; g__Pseudonocardia
ASV00302	ASV00302	d66072bb4e903a9c1a95728d29427410	d__Bacteria; p__Actinobacteriota; c__Actinobacteria; o__Micrococcales; f__Microbacteriaceae; g__Curtobacterium
ASV00303	ASV00303	98ad5a9fbbaf04f4d659c46c2afc72ee	d__Bacteria; p__Proteobacteria; c__Gammaproteobacteria; o__Xanthomonadales; f__Xanthomonadaceae; g__uncultured; s__Luteimonas_sp.
ASV00304	ASV00304	04ecfad5772d2e09a84a0f5ef460536c	d__Bacteria; p__Proteobacteria; c__Alphaproteobacteria; o__Rhizobiales; f__Beijerinckiaceae; g__Methylobacterium-Methylorubrum
ASV00305	ASV00305	fe5c54042265ca34595224acd4869b45	d__Bacteria; p__Campilobacterota; c__Campylobacteria; o__Campylobacterales; f__Campylobacteraceae; g__Campylobacter
ASV00306	ASV00306	6fd430b55ccfa3d06028840419621cab	d__Bacteria; p__Firmicutes; c__Bacilli; o__Lactobacillales; f__Streptococcaceae; g__Streptococcus
ASV00307	ASV00307	a3c90a6cae259912ca04d314e0780309	d__Bacteria; p__Firmicutes; c__Bacilli; o__Lactobacillales; f__Streptococcaceae; g__Streptococcus; s__Streptococcus_porci
ASV00308	ASV00308	d656c73ed048ac0cacedabe4b3362c80	d__Bacteria; p__Actinobacteriota; c__Actinobacteria; o__Corynebacteriales; f__Nocardiaceae; g__Gordonia
ASV00309	ASV00309	74a050d72bed178a55f0d41a1fd32656	d__Bacteria; p__Firmicutes; c__Clostridia; o__Peptostreptococcales-Tissierellales; f__Peptostreptococcales-Tissierellales; g__Parvimonas; s__uncultured_bacterium
ASV00310	ASV00310	a3560abc2dbc70edb35924dd15206719	d__Bacteria; p__Firmicutes; c__Clostridia; o__Clostridiales; f__Clostridiaceae; g__Sarcina; s__uncultured_bacterium
ASV00311	ASV00311	0a2768899e4976e4475e05cef91e4284	d__Bacteria; p__Actinobacteriota; c__Actinobacteria; o__Micrococcales; f__Microbacteriaceae; g__Microbacterium
ASV00312	ASV00312	75d0bafe93e5796cb5924fb44c9b3cf4	d__Bacteria; p__Actinobacteriota; c__Actinobacteria; o__Corynebacteriales; f__Dietziaceae; g__Dietzia
ASV00313	ASV00313	b6c83c9dcc47d41e1ea5831f40966169	d__Bacteria; p__Bacteroidota; c__Bacteroidia; o__Cytophagales; f__Hymenobacteraceae; g__Hymenobacter
ASV00314	ASV00314	d9f8e7cdb82b185cc1c50919723942d3	d__Bacteria; p__Bacteroidota; c__Bacteroidia; o__Bacteroidales; f__Prevotellaceae; g__Alloprevotella; s__Prevotella_sp.
ASV00315	ASV00315	3b872df55b95478fb8e7b525cb88f64b	d__Bacteria; p__Firmicutes; c__Bacilli; o__Lactobacillales; f__Streptococcaceae; g__Streptococcus
ASV00316	ASV00316	b4ce20d9e9d9cf35d1f66097699029c3	d__Bacteria; p__Actinobacteriota; c__Actinobacteria; o__Corynebacteriales; f__Corynebacteriaceae; g__Corynebacterium
ASV00317	ASV00317	d32bdaaea07bbd40fb479831444475da	d__Bacteria; p__Firmicutes; c__Bacilli; o__Lactobacillales; f__Streptococcaceae; g__Streptococcus; s__Streptococcus_tangierensis
ASV00318	ASV00318	9b00234d7a63293772e9d71652068ea5	d__Bacteria; p__Proteobacteria; c__Gammaproteobacteria; o__Pasteurellales; f__Pasteurellaceae; g__Actinobacillus
ASV00319	ASV00319	83e948f389f9d97b0c975afc880989e8	d__Bacteria; p__Firmicutes; c__Bacilli; o__Bacillales; f__Bacillaceae; g__Bacillus
ASV00320	ASV00320	0d2ad5f846dbcc7a3c4ff4cb93f1c459	d__Bacteria; p__Firmicutes; c__Bacilli; o__Lactobacillales; f__Carnobacteriaceae; g__Atopostipes; s__uncultured_bacterium
ASV00321	ASV00321	7ac4a96391f2a6c08962099630a33237	d__Bacteria; p__Bacteroidota; c__Bacteroidia; o__Bacteroidales; f__Porphyromonadaceae; g__Porphyromonas; s__uncultured_bacterium
ASV00322	ASV00322	e94a8baba45acc68ce45e9956b0ab2f6	d__Bacteria; p__Firmicutes; c__Clostridia; o__Lachnospirales; f__Lachnospiraceae
ASV00323	ASV00323	d8c0db245859675ccda97d32c44def3c	d__Bacteria; p__Firmicutes; c__Clostridia; o__Peptostreptococcales-Tissierellales; f__Anaerovoracaceae; g__Family_XIII_AD3011_group; s__uncultured_bacterium
ASV00324	ASV00324	a1d83433e07f97fd446f7ff512e44fc6	d__Bacteria; p__Proteobacteria; c__Gammaproteobacteria; o__Burkholderiales; f__Comamonadaceae; g__Comamonas
ASV00325	ASV00325	8b231e0e4528cc034cb71712d9ad3a09	d__Bacteria; p__Firmicutes; c__Bacilli; o__Lactobacillales; f__Streptococcaceae; g__Streptococcus
ASV00326	ASV00326	ef0ec56590bbbcbe93a654bc75c1adea	d__Bacteria; p__Proteobacteria; c__Gammaproteobacteria; o__Pseudomonadales; f__Pseudomonadaceae; g__Pseudomonas
ASV00327	ASV00327	c2aecf4b0fbc82331f8a7b531f6bf048	d__Bacteria; p__Bacteroidota; c__Bacteroidia; o__Bacteroidales; f__Rikenellaceae; g__Rikenellaceae_RC9_gut_group; s__uncultured_bacterium
ASV00328	ASV00328	7acf7ee70b0b6721c556802d2271c40a	d__Bacteria; p__Firmicutes; c__Bacilli; o__Bacillales; f__Planococcaceae; g__Solibacillus
ASV00329	ASV00329	b71c1bc9dbf05665b409fd7d6f62a26b	d__Bacteria; p__Bacteroidota; c__Bacteroidia; o__Bacteroidales; f__Prevotellaceae; g__Alloprevotella; s__Prevotella_sp.
ASV00330	ASV00330	9eab7a1249300ee6e9757c224201f94d	d__Bacteria; p__Proteobacteria; c__Gammaproteobacteria; o__Xanthomonadales; f__Xanthomonadaceae; g__Stenotrophomonas; s__uncultured_organism
ASV00331	ASV00331	1c73e1dd8862b6fdbc044d6e0d9ecc26	d__Bacteria; p__Firmicutes; c__Bacilli; o__Exiguobacterales; f__Exiguobacteraceae; g__Exiguobacterium
ASV00332	ASV00332	4552a784862b46524dc9fc81da326e8c	d__Bacteria; p__Actinobacteriota; c__Actinobacteria; o__Micrococcales; f__Dermacoccaceae; g__Flexivirga
ASV00333	ASV00333	9f8e9643dd80f092f82925a54d4bbea8	d__Bacteria; p__Proteobacteria; c__Gammaproteobacteria; o__Pasteurellales; f__Pasteurellaceae; g__Actinobacillus
ASV00334	ASV00334	b484195da5a669012008758c2f88fb90	d__Bacteria; p__Firmicutes; c__Negativicutes; o__Veillonellales-Selenomonadales; f__Veillonellaceae; g__Dialister
ASV00335	ASV00335	c845eda99662b5a88a8c8e979ec07dd0	d__Bacteria; p__Proteobacteria; c__Gammaproteobacteria; o__Burkholderiales; f__Burkholderiaceae; g__Lautropia
ASV00336	ASV00336	a82250af6ba5d2b64912c3ad6d84a5b0	d__Bacteria; p__Firmicutes; c__Clostridia; o__Lachnospirales; f__Lachnospiraceae; g__Cellulosilyticum; s__uncultured_bacterium
ASV00337	ASV00337	67da37a27427f41e9a28d4bcd418445b	d__Bacteria; p__Proteobacteria; c__Gammaproteobacteria; o__Burkholderiales; f__Comamonadaceae
ASV00338	ASV00338	a1570defa915861b35b4c693d2b1fbd5	d__Bacteria; p__Bacteroidota; c__Bacteroidia; o__Bacteroidales; f__Prevotellaceae; g__Alloprevotella
ASV00339	ASV00339	8612a638846acf832935cb932a1f0398	d__Bacteria; p__Bacteroidota; c__Bacteroidia; o__Flavobacteriales; f__Weeksellaceae; g__Cloacibacterium
ASV00340	ASV00340	54ef7398d56cff3f50bd8f891af574f4	d__Bacteria; p__Actinobacteriota; c__Actinobacteria; o__Micrococcales; f__Micrococcaceae; g__Garicola; s__uncultured_bacterium
ASV00341	ASV00341	2a6c808c043eb9170689427d58f243ef	d__Bacteria; p__Proteobacteria; c__Gammaproteobacteria
ASV00342	ASV00342	e5795a5dc0060ace17f5e5ffc46a5527	d__Bacteria; p__Proteobacteria; c__Gammaproteobacteria; o__Pasteurellales; f__Pasteurellaceae
ASV00343	ASV00343	c886f2b415b735e4517d2cd5dfcfe63e	d__Bacteria; p__Firmicutes; c__Bacilli; o__Staphylococcales; f__Staphylococcaceae; g__Staphylococcus
ASV00344	ASV00344	a6f4bdd82a9d43eef3cee355fa4c9855	d__Bacteria; p__Proteobacteria; c__Alphaproteobacteria; o__Rhodobacterales; f__Rhodobacteraceae
ASV00345	ASV00345	b21c8ecf9204b2408747e5eae2f994f2	d__Bacteria; p__Bacteroidota; c__Bacteroidia; o__Bacteroidales; f__Prevotellaceae; g__Alloprevotella
ASV00346	ASV00346	a7721cdf3d1ef3a6678dea3c0b091e15	d__Bacteria; p__Firmicutes; c__Bacilli; o__Lactobacillales; f__Aerococcaceae; g__Ignavigranum; s__uncultured_bacterium
ASV00347	ASV00347	b2f1fc2b2eda903ad7aab6213cd51b30	d__Bacteria; p__Verrucomicrobiota; c__Kiritimatiellae; o__WCHB1-41; f__WCHB1-41; g__WCHB1-41; s__uncultured_bacterium
ASV00348	ASV00348	6b36151482b9e15fa1fa8a64c8c0abc3	d__Bacteria; p__Bacteroidota; c__Bacteroidia; o__Bacteroidales; f__Bacteroidaceae; g__Bacteroides
ASV00349	ASV00349	7777a4ddfe4ae76034e08ee0faaf6311	d__Bacteria; p__Bacteroidota; c__Bacteroidia; o__Chitinophagales; f__Chitinophagaceae; g__Filobacterium; s__uncultured_bacterium
ASV00351	ASV00351	c99026a091c7446e2d2931e81d44d340	d__Bacteria; p__Firmicutes; c__Clostridia; o__Clostridiales; f__Clostridiaceae; g__Clostridium_sensu_stricto_1
ASV00352	ASV00352	8a01b5a5e4f056c90b979cdf3f266251	d__Bacteria; p__Bacteroidota; c__Bacteroidia; o__Bacteroidales; f__Porphyromonadaceae; g__Porphyromonas
ASV00353	ASV00353	ca8c1cfd11ff0a6977f6772630a85de3	d__Bacteria; p__Proteobacteria; c__Gammaproteobacteria; o__Burkholderiales; f__Chromobacteriaceae; g__Aquitalea; s__Aquitalea_magnusonii
ASV00354	ASV00354	1dde417c45171347b0ec07088aa49839	d__Bacteria; p__Bacteroidota; c__Bacteroidia; o__Bacteroidales; f__Muribaculaceae; g__Muribaculaceae; s__uncultured_bacterium
ASV00355	ASV00355	e1b2b6ae4af6686429c21926cc0314a0	d__Bacteria; p__Cyanobacteria; c__Cyanobacteriia; o__Chloroplast; f__Chloroplast; g__Chloroplast
ASV00356	ASV00356	8097daddfa44724d7363422aeac2a6a5	d__Bacteria; p__Proteobacteria; c__Gammaproteobacteria; o__Burkholderiales; f__Neisseriaceae; g__Neisseria; s__Neisseria_sp.
ASV00357	ASV00357	978bb100d578cc87cf149c79aa20adb2	d__Bacteria; p__Firmicutes; c__Clostridia; o__Lachnospirales; f__Lachnospiraceae; g__Lachnoclostridium; s__uncultured_Clostridium
ASV00358	ASV00358	ecf5c1b88af485e5065e49e20ac860c6	d__Bacteria; p__Firmicutes; c__Bacilli; o__Lactobacillales; f__Lactobacillaceae; g__Lactobacillus
ASV00359	ASV00359	3881e028c273154c1b216e0e5c5ae0ca	d__Bacteria; p__Verrucomicrobiota; c__Kiritimatiellae; o__WCHB1-41; f__WCHB1-41; g__WCHB1-41; s__uncultured_bacterium
ASV00360	ASV00360	c9d9b229b32ab3b78a4818368587e938	d__Bacteria; p__Firmicutes; c__Bacilli; o__Lactobacillales; f__Streptococcaceae; g__Streptococcus
ASV00361	ASV00361	f48cbba2fe7a2cba3df1c5bcffc1fa83	d__Bacteria; p__Proteobacteria; c__Gammaproteobacteria; o__Burkholderiales; f__Oxalobacteraceae; g__Massilia
ASV00362	ASV00362	6de3b71604239f372d36c0148d0274ab	d__Bacteria; p__Firmicutes; c__Bacilli; o__Lactobacillales; f__Streptococcaceae; g__Streptococcus; s__Streptococcus_sp.
ASV00363	ASV00363	b96d2310701b0f232b5fec79a5474a9c	d__Bacteria; p__Firmicutes; c__Clostridia; o__Lachnospirales; f__Lachnospiraceae
ASV00364	ASV00364	87ace68671b521fa779b33d5fcf2b782	d__Bacteria; p__Firmicutes; c__Bacilli; o__Lactobacillales; f__Enterococcaceae; g__Enterococcus; s__Enterococcus_cecorum
ASV00365	ASV00365	e34bae2ab1f4c6c95ef0229dd5bc6ae9	d__Bacteria; p__Firmicutes; c__Bacilli; o__Lactobacillales; f__Lactobacillaceae; g__Lactobacillus
ASV00366	ASV00366	d973b892b75d55b3b20ddefd213c8928	d__Bacteria; p__Firmicutes; c__Bacilli; o__Bacillales; f__Planococcaceae; g__Solibacillus
ASV00367	ASV00367	cb9944e87ca7061676ce277638eaafa5	d__Bacteria; p__Actinobacteriota; c__Actinobacteria; o__Micrococcales; f__Microbacteriaceae; g__Microbacterium; s__Microbacterium_halotolerans
ASV00368	ASV00368	9d00aab422cc1c75cd94e5911aa29e98	d__Bacteria; p__Proteobacteria; c__Gammaproteobacteria; o__Pseudomonadales; f__Moraxellaceae; g__Moraxella
ASV00369	ASV00369	90c4291095922692ae1d5c8c2339b59d	d__Bacteria; p__Actinobacteriota; c__Actinobacteria; o__Micrococcales; f__Micrococcaceae; g__Kocuria
ASV00370	ASV00370	4a70eda62cc8cbe18a56023353002225	d__Bacteria; p__Campilobacterota; c__Campylobacteria; o__Campylobacterales; f__Arcobacteraceae; g__Arcobacter; s__uncultured_bacterium
ASV00371	ASV00371	84ff56a9019739dbd9576650f5b148ba	d__Bacteria; p__Bacteroidota; c__Bacteroidia; o__Bacteroidales; f__Prevotellaceae; g__Prevotella; s__uncultured_Prevotellaceae
ASV00372	ASV00372	042d1b94a51e948df4e698c294b7d177	d__Bacteria; p__Actinobacteriota; c__Actinobacteria; o__Propionibacteriales; f__Propionibacteriaceae; g__Cutibacterium; s__Cutibacterium_granulosum
ASV00373	ASV00373	33295f1846cff2bf9c88e15798fbc91d	d__Bacteria; p__Firmicutes; c__Bacilli; o__Bacillales; f__Bacillaceae; g__Anoxybacillus
ASV00374	ASV00374	a9907e5f66f2432f46f6a51b2f37664e	d__Bacteria; p__Actinobacteriota; c__Actinobacteria; o__Micrococcales; f__Intrasporangiaceae; g__Ornithinicoccus; s__uncultured_bacterium
ASV00375	ASV00375	ec28d0cf1a02900d85607601e58c2443	d__Bacteria; p__Actinobacteriota; c__Actinobacteria; o__Propionibacteriales; f__Propionibacteriaceae; g__Cutibacterium
ASV00376	ASV00376	c13ea1ed2476f8e7b2ae632b1f4c9c08	d__Bacteria; p__Firmicutes; c__Clostridia; o__Oscillospirales; f__Oscillospiraceae; g__UCG-005
ASV00377	ASV00377	d1ebb7cb9ab4847cd4d07f231687b61e	d__Bacteria; p__Proteobacteria; c__Gammaproteobacteria; o__Pseudomonadales; f__Moraxellaceae; g__Moraxella; s__Moraxella_bovoculi
ASV00378	ASV00378	bf5c376f1673db3c3f1ae078a0b2665d	d__Bacteria; p__Firmicutes; c__Bacilli; o__Lactobacillales; f__Streptococcaceae; g__Streptococcus
ASV00379	ASV00379	aafb6ca6537c21f170ece1de474769ab	d__Bacteria; p__Firmicutes; c__Bacilli; o__Staphylococcales; f__Staphylococcaceae; g__Staphylococcus
ASV00380	ASV00380	224102d609b83a172b11bd9115107f16	d__Bacteria; p__Bacteroidota; c__Bacteroidia; o__Bacteroidales; f__Porphyromonadaceae; g__Porphyromonas
ASV00381	ASV00381	4608fae4bbc9964cdd17af8782f2155e	d__Bacteria; p__Proteobacteria; c__Gammaproteobacteria; o__Burkholderiales; f__Oxalobacteraceae; g__Massilia
ASV00382	ASV00382	4a6feebc6529ea1d4fe69492d45d4f34	d__Bacteria; p__Firmicutes; c__Bacilli; o__Staphylococcales; f__Staphylococcaceae; g__Staphylococcus
ASV00383	ASV00383	f37fc1dccfeba0004cbeb4f1ad6083c6	d__Bacteria; p__Proteobacteria; c__Gammaproteobacteria; o__Burkholderiales; f__Oxalobacteraceae; g__Duganella
ASV00384	ASV00384	3c729501c910101a9dac8ec259bbf6b9	d__Bacteria; p__Firmicutes; c__Bacilli; o__Lactobacillales; f__Streptococcaceae; g__Streptococcus
ASV00385	ASV00385	2338b7f5f3610a4f707f013f8f93aaa5	d__Bacteria; p__Bacteroidota; c__Bacteroidia; o__Flavobacteriales; f__Weeksellaceae; g__Bergeyella; s__uncultured_Bergeyella
ASV00386	ASV00386	bdca1a1a718e82bc550eda0a25c0099e	d__Bacteria; p__Actinobacteriota; c__Actinobacteria; o__Micrococcales; f__Microbacteriaceae; g__Microbacterium
ASV00387	ASV00387	76313405ea7fc9f3e8ec257ba6f615c4	d__Bacteria; p__Bacteroidota; c__Bacteroidia; o__Bacteroidales; f__Prevotellaceae; g__Prevotella
ASV00388	ASV00388	ab770aef58a1995f997d29f3940a84b3	d__Bacteria; p__Firmicutes; c__Clostridia; o__Clostridia; f__Hungateiclostridiaceae; g__Saccharofermentans
ASV00389	ASV00389	fd142f8d5321b7cc15800fa19096a231	d__Bacteria; p__Firmicutes; c__Clostridia; o__Peptostreptococcales-Tissierellales; f__Peptostreptococcales-Tissierellales; g__Peptoniphilus; s__Peptoniphilus_urinimassiliensis
[truncated: 5,849 more rows]

## Sheet: Transposed
				ASV00001	ASV00002	ASV00003	ASV00004	ASV00005	ASV00006	ASV00007	ASV00008	ASV00009	ASV00010	ASV00011	ASV00012	ASV00013	ASV00014	ASV00015	ASV00016	ASV00017	ASV00018	ASV00019	ASV00020	ASV00021	ASV00022	ASV00023	ASV00024	ASV00025	ASV00026	ASV00027	ASV00028	ASV00029	ASV00030	ASV00031	ASV00032	ASV00033	ASV00034	ASV00035	ASV00036	ASV00037	ASV00038	ASV00039	ASV00040	ASV00041	ASV00042	ASV00043	ASV00044	ASV00045	ASV00046
[truncated: 93 more rows]
[truncated: 5,000 more columns]

[truncated: 6 more sheets: Meta, ASV, Subset, Subset.ASV table, Subset.ASV table.2, Subset.Taxa]
