# Supplementary material for: Field study examining the mucosal microbiome in equine glandular gastric disease
Source: PLoS One. 2023 Dec 7;18(12):e0295697. doi: 10.1371/journal.pone.0295697 (PMC10703338; doi:10.1371/journal.pone.0295697)
Supplement: S3 File — File containing sample identification (ID) and subject information. (XLSX) [file pone.0295697.s004.xlsx]

## Sheet: Sample ID key
#NAME	Horse #	EGGD score	BX label
SID 001	1	0	control
SID 002	2	2	normal
SID 003	2	2	lesion
SID 004	4	2	normal
SID 005	4	2	lesion
SID 006	5	0	control
SID 007	6	2	normal
SID 008	6	2	lesion
SID 009	9	2	normal
SID 010	9	2	lesion
SID 011	10	2	normal
SID 012	10	2	lesion
SID 013	12	0	control
SID 014	14	0	control
SID 015	15	0	control
SID 016	16	0	control
SID 017	17	0	control
SID 018	18	0	control
SID 019	19	2	normal
SID 020	19	2	lesion
SID 021	20	2	normal
SID 022	20	2	lesion
SID 023	21	2	normal
SID 024	21	2	lesion
SID 025	22	0	control
SID 026	23	0	control
SID 027	24	0	control
SID 028	26	0	control
SID 029	27	2	normal
SID 030	27	2	lesion
SID 031	28	2	normal
SID 032	28	2	lesion
SID 033	31	0	control
SID 034	32	0	control
SID 035	33	0	control
SID 036	34	0	control
SID 037	35	0	control
SID 038	36	2	normal
SID 039	36	2	lesion
SID 040	37	0	control
SID 041	38	0	control
SID 042	39	2	normal
SID 043	39	2	lesion
SID 044	40	0	control
SID 045	41	2	normal
SID 046	41	2	lesion
SID 047	42	2	normal
SID 048	42	2	lesion
SID 049	43	2	normal
SID 050	43	2	lesion
SID 051	44	0	control
SID 052	45	2	normal
SID 053	45	2	lesion
SID 054	46	0	control
SID 055	48	2	normal
SID 056	48	2	lesion
SID 057	49	2	normal
SID 058	49	2	lesion
SID 059	50	2	normal
SID 060	50	2	lesion
SID 061	51	2	normal
SID 062	51	2	lesion
SID 063	53	0	control
SID 064	54	2	normal
SID 065	54	2	lesion
SID 066	55	2	normal
SID 067	55	2	lesion
SID 068	56	0	control
SID 069	58	2	normal
SID 070	58	2	lesion
SID 071	59	2	normal
SID 072	59	2	lesion
SID 073	60	2	normal
SID 074	60	2	lesion
SID 075	61	2	normal
SID 076	61	2	lesion
SID 077	62	2	normal
SID 078	62	2	lesion
SID 079	63	2	normal
SID 080	63	2	lesion
SID 081	64	2	normal
SID 082	64	2	lesion
SID 083	65	2	normal
SID 084	65	2	lesion
SID 085	66	0	control
SID 086	67	2	normal
SID 087	67	2	lesion
SID 088	68	2	normal
SID 089	68	2	lesion
